# Supplementary material for: OsLSC6 Regulates Leaf Sheath Color and Cold Tolerance in Rice Revealed by Metabolite Genome Wide Association Study
Source: Rice (N Y). 2024 May 13;17:34. doi: 10.1186/s12284-024-00713-z (PMC11091021; doi:10.1186/s12284-024-00713-z)
Supplement: Supplementary file 1 — Supplementary Material 1: Table S1. The list of 160 wild and 151 cultivars used in this study. Table S2. Comparing levels of metabolites in the wild and cultivars. Table S3. The CVs of the metabolic features in wild and cultivars. Table S4. All the 101 annotated flavonoids detected in this study. Table S5. The genotype of all the 311 wild and cultivars. Table S6. The seedling survival rates of 411 rice accessions. Table S7. The primers used to amplify OsLSC6. [file 12284_2024_713_MOESM1_ESM.xlsx]

## Sheet: Table S1
Table S1. The list of 160 wild and 151 cultivars used in this study.
Sample ID	classfication	common name	growing area	latin name	leaf sheath color
DX249	wild rice	rufipogon	IRRI	O. rufipogon	green
DX250	wild rice	rufipogon	IRRI	O. rufipogon	green
DX251	wild rice	rufipogon	IRRI	O. rufipogon	purple
DX252	wild rice	rufipogon	IRRI	O. rufipogon	purple
DX253	wild rice	rufipogon	IRRI	O. rufipogon	purple
DX254	wild rice	rufipogon	IRRI	O. rufipogon	purple
DX255	wild rice	rufipogon	IRRI	O. rufipogon	purple
DX256	wild rice	rufipogon	IRRI	O. rufipogon	purple
DX257	wild rice	rufipogon	IRRI	O. rufipogon	purple
DX258	wild rice	rufipogon	IRRI	O. rufipogon	purple
DX351	wild rice	rufipogon	Hai nan, China	O. rufipogon	purple
DX352	wild rice	rufipogon	Hai nan, China	O. rufipogon	purple
DX353	wild rice	rufipogon	Hai nan, China	O. rufipogon	purple
DX354	wild rice	rufipogon	Hai nan, China	O. rufipogon	green
DX355	wild rice	rufipogon	Hai nan, China	O. rufipogon	purple
DX356	wild rice	rufipogon	Hai nan, China	O. rufipogon	purple
DX357	wild rice	rufipogon	Hai nan, China	O. rufipogon	purple
DX358	wild rice	rufipogon	Hai nan, China	O. rufipogon	purple
DX359	wild rice	rufipogon	Hai nan, China	O. rufipogon	purple
DX360	wild rice	rufipogon	Hai nan, China	O. rufipogon	green
DX361	wild rice	rufipogon	Hai nan, China	O. rufipogon	purple
DX362	wild rice	rufipogon	Guang dong, China	O. rufipogon	purple
DX363	wild rice	rufipogon	Guang dong, China	O. rufipogon	purple
DX364	wild rice	rufipogon	Guang dong, China	O. rufipogon	purple
DX365	wild rice	rufipogon	Guang dong, China	O. rufipogon	green
DX366	wild rice	rufipogon	Guang dong, China	O. rufipogon	purple
DX367	wild rice	rufipogon	Guang dong, China	O. rufipogon	purple
DX368	wild rice	rufipogon	Guang dong, China	O. rufipogon	purple
DX369	wild rice	rufipogon	Guang dong, China	O. rufipogon	purple
DX370	wild rice	rufipogon	Guang dong, China	O. rufipogon	purple
DX371	wild rice	rufipogon	Guang dong, China	O. rufipogon	purple
DX372	wild rice	rufipogon	Guang dong, China	O. rufipogon	purple
DX373	wild rice	rufipogon	Guang dong, China	O. rufipogon	purple
DX374	wild rice	rufipogon	Guang dong, China	O. rufipogon	purple
DX375	wild rice	rufipogon	Guang dong, China	O. rufipogon	purple
DX376	wild rice	rufipogon	Guang dong, China	O. rufipogon	purple
DX377	wild rice	rufipogon	Guang dong, China	O. rufipogon	purple
DX378	wild rice	rufipogon	Guang dong, China	O. rufipogon	purple
DX379	wild rice	rufipogon	Guang dong, China	O. rufipogon	purple
DX380	wild rice	rufipogon	Guang dong, China	O. rufipogon	purple
DX381	wild rice	rufipogon	Guang dong, China	O. rufipogon	purple
DX382	wild rice	rufipogon	Guang dong, China	O. rufipogon	purple
DX383	wild rice	rufipogon	Guang dong, China	O. rufipogon	purple
DX384	wild rice	rufipogon	Guang dong, China	O. rufipogon	purple
DX385	wild rice	rufipogon	Guang dong, China	O. rufipogon	purple
DX386	wild rice	rufipogon	Guang dong, China	O. rufipogon	purple
DX387	wild rice	rufipogon	Guang dong, China	O. rufipogon	purple
DX388	wild rice	rufipogon	Guang dong, China	O. rufipogon	purple
DX389	wild rice	rufipogon	Guang dong, China	O. rufipogon	purple
DX390	wild rice	rufipogon	Guang dong, China	O. rufipogon	purple
DX391	wild rice	rufipogon	Guang dong, China	O. rufipogon	purple
DX392	wild rice	rufipogon	Guang dong, China	O. rufipogon	purple
DX393	wild rice	rufipogon	Guang dong, China	O. rufipogon	purple
DX394	wild rice	rufipogon	Guang dong, China	O. rufipogon	purple
DX395	wild rice	rufipogon	Guang dong, China	O. rufipogon	green
DX396	wild rice	rufipogon	Guang dong, China	O. rufipogon	purple
DX397	wild rice	rufipogon	Guang dong, China	O. rufipogon	purple
DX398	wild rice	rufipogon	Guang dong, China	O. rufipogon	purple
DX399	wild rice	rufipogon	Guang dong, China	O. rufipogon	purple
DX400	wild rice	rufipogon	Guang dong, China	O. rufipogon	purple
DX401	wild rice	rufipogon	Guang dong, China	O. rufipogon	purple
DX402	wild rice	rufipogon	Guang dong, China	O. rufipogon	purple
DX403	wild rice	rufipogon	Guang dong, China	O. rufipogon	purple
DX404	wild rice	rufipogon	Guang dong, China	O. rufipogon	purple
DX405	wild rice	rufipogon	Guang dong, China	O. rufipogon	purple
DX406	wild rice	rufipogon	Guang dong, China	O. rufipogon	purple
DX407	wild rice	rufipogon	Guang dong, China	O. rufipogon	purple
DX408	wild rice	rufipogon	Guang dong, China	O. rufipogon	green
DX409	wild rice	rufipogon	Guang dong, China	O. rufipogon	purple
DX410	wild rice	rufipogon	Guang dong, China	O. rufipogon	purple
DX411	wild rice	rufipogon	Guang dong, China	O. rufipogon	purple
DX412	wild rice	rufipogon	Guang dong, China	O. rufipogon	purple
DX413	wild rice	rufipogon	Guang dong, China	O. rufipogon	purple
DX414	wild rice	rufipogon	Guang dong, China	O. rufipogon	purple
DX415	wild rice	rufipogon	Guang dong, China	O. rufipogon	purple
DX416	wild rice	rufipogon	Guang dong, China	O. rufipogon	purple
DX417	wild rice	rufipogon	Guang dong, China	O. rufipogon	green
DX418	wild rice	rufipogon	Guang dong, China	O. rufipogon	purple
DX419	wild rice	rufipogon	Guang dong, China	O. rufipogon	purple
DX420	wild rice	rufipogon	Guang dong, China	O. rufipogon	purple
DX421	wild rice	rufipogon	Guang dong, China	O. rufipogon	purple
DX422	wild rice	rufipogon	Guang dong, China	O. rufipogon	purple
DX423	wild rice	rufipogon	Guang dong, China	O. rufipogon	purple
DX424	wild rice	rufipogon	Guang dong, China	O. rufipogon	purple
DX425	wild rice	rufipogon	Guang dong, China	O. rufipogon	purple
DX426	wild rice	rufipogon	Guang dong, China	O. rufipogon	green
DX427	wild rice	rufipogon	Guang dong, China	O. rufipogon	purple
DX428	wild rice	rufipogon	Guang dong, China	O. rufipogon	purple
DX429	wild rice	rufipogon	Guang dong, China	O. rufipogon	green
DX430	wild rice	rufipogon	Guang dong, China	O. rufipogon	purple
DX431	wild rice	rufipogon	Guang dong, China	O. rufipogon	green
DX432	wild rice	rufipogon	Guang dong, China	O. rufipogon	purple
DX433	wild rice	rufipogon	Guang dong, China	O. rufipogon	purple
DX434	wild rice	rufipogon	Guang dong, China	O. rufipogon	purple
DX435	wild rice	rufipogon	Guang dong, China	O. rufipogon	purple
DX436	wild rice	rufipogon	Guang dong, China	O. rufipogon	purple
DX437	wild rice	rufipogon	Guang dong, China	O. rufipogon	purple
DX438	wild rice	rufipogon	Guang dong, China	O. rufipogon	purple
DX439	wild rice	rufipogon	Guang dong, China	O. rufipogon	purple
DX440	wild rice	rufipogon	Guang dong, China	O. rufipogon	purple
DX441	wild rice	rufipogon	Guang dong, China	O. rufipogon	green
DX442	wild rice	rufipogon	Guang dong, China	O. rufipogon	purple
DX443	wild rice	rufipogon	Guang dong, China	O. rufipogon	purple
DX444	wild rice	rufipogon	Guang dong, China	O. rufipogon	purple
DX445	wild rice	rufipogon	Guang dong, China	O. rufipogon	purple
DX446	wild rice	rufipogon	Guang dong, China	O. rufipogon	purple
DX447	wild rice	rufipogon	Guang dong, China	O. rufipogon	purple
DX448	wild rice	rufipogon	Guang dong, China	O. rufipogon	purple
DX449	wild rice	rufipogon	Guang dong, China	O. rufipogon	purple
DX450	wild rice	rufipogon	Guang dong, China	O. rufipogon	purple
DX451	wild rice	rufipogon	Guang dong, China	O. rufipogon	purple
DX452	wild rice	rufipogon	Guang dong, China	O. rufipogon	purple
DX453	wild rice	rufipogon	Guang dong, China	O. rufipogon	purple
DX454	wild rice	rufipogon	Guang dong, China	O. rufipogon	purple
DX455	wild rice	rufipogon	Guang dong, China	O. rufipogon	purple
DX456	wild rice	rufipogon	Guang dong, China	O. rufipogon	purple
DX457	wild rice	rufipogon	Guang dong, China	O. rufipogon	green
DX458	wild rice	rufipogon	Guang dong, China	O. rufipogon	purple
DX459	wild rice	rufipogon	Guang dong, China	O. rufipogon	purple
DX460	wild rice	rufipogon	Guang dong, China	O. rufipogon	purple
DX461	wild rice	rufipogon	Guang dong, China	O. rufipogon	purple
DX462	wild rice	rufipogon	Guang dong, China	O. rufipogon	purple
DX463	wild rice	rufipogon	Guang dong, China	O. rufipogon	purple
DX464	wild rice	rufipogon	Guang dong, China	O. rufipogon	purple
DX465	wild rice	rufipogon	Guang dong, China	O. rufipogon	purple
DX466	wild rice	rufipogon	Guang dong, China	O. rufipogon	purple
DX467	wild rice	rufipogon	Guang dong, China	O. rufipogon	green
DX468	wild rice	rufipogon	Guang dong, China	O. rufipogon	purple
DX469	wild rice	rufipogon	Guang dong, China	O. rufipogon	purple
DX470	wild rice	rufipogon	Guang dong, China	O. rufipogon	purple
DX471	wild rice	rufipogon	Guang dong, China	O. rufipogon	purple
DX472	wild rice	rufipogon	Guang dong, China	O. rufipogon	purple
DX473	wild rice	rufipogon	Guang dong, China	O. rufipogon	purple
DX474	wild rice	rufipogon	Guang dong, China	O. rufipogon	purple
DX475	wild rice	rufipogon	Guang dong, China	O. rufipogon	purple
DX476	wild rice	rufipogon	Guang dong, China	O. rufipogon	purple
DX477	wild rice	rufipogon	Guang dong, China	O. rufipogon	purple
DX478	wild rice	rufipogon	Guang dong, China	O. rufipogon	purple
DX479	wild rice	rufipogon	Guang dong, China	O. rufipogon	purple
DX480	wild rice	rufipogon	Guang dong, China	O. rufipogon	purple
DX481	wild rice	rufipogon	Guang dong, China	O. rufipogon	purple
DX482	wild rice	rufipogon	Guang dong, China	O. rufipogon	purple
DX483	wild rice	rufipogon	Guang dong, China	O. rufipogon	purple
DX484	wild rice	rufipogon	Guang dong, China	O. rufipogon	purple
DX485	wild rice	rufipogon	Guang dong, China	O. rufipogon	purple
DX486	wild rice	rufipogon	Guang dong, China	O. rufipogon	purple
DX487	wild rice	rufipogon	Guang dong, China	O. rufipogon	purple
DX488	wild rice	rufipogon	Guang dong, China	O. rufipogon	purple
DX489	wild rice	rufipogon	Guang dong, China	O. rufipogon	purple
DX490	wild rice	rufipogon	Guang dong, China	O. rufipogon	purple
DX491	wild rice	rufipogon	Guang dong, China	O. rufipogon	purple
DX492	wild rice	rufipogon	Guang dong, China	O. rufipogon	purple
DX493	wild rice	rufipogon	Guang dong, China	O. rufipogon	purple
DX494	wild rice	rufipogon	Guang dong, China	O. rufipogon	purple
DX495	wild rice	rufipogon	Guang dong, China	O. rufipogon	purple
DX496	wild rice	rufipogon	Guang dong, China	O. rufipogon	purple
DX497	wild rice	rufipogon	Guang dong, China	O. rufipogon	purple
DX498	wild rice	rufipogon	Guang dong, China	O. rufipogon	purple
DX499	wild rice	rufipogon	Guang dong, China	O. rufipogon	purple
DX500	wild rice	rufipogon	Guang dong, China	O. rufipogon	purple
DX1	breeding cultivar	benyuanqingxiaojinzao	Guang dong, China	O. sativa	green
DX2	breeding cultivar	guizhouyunong2hao	Guang dong, China	O. sativa	green
DX3	breeding cultivar	hongfu(zao）2	Guang dong, China	O. sativa	green
DX4	breeding cultivar	keaizao9hao	Guang dong, China	O. sativa	green
DX5	breeding cultivar	guiyezhan2hao	Guang dong, China	O. sativa	green
DX6	breeding cultivar	guangke36	Guang dong, China	O. sativa	green
DX7	breeding cultivar	huasizhan	Guang dong, China	O. sativa	green
DX8	breeding cultivar	jinshanzhan	Guang dong, China	O. sativa	green
DX9	breeding cultivar	aizhenzhan	Guang dong, China	O. sativa	green
DX10	breeding cultivar	aixiuzhan	Guang dong, China	O. sativa	green
DX11	breeding cultivar	guinongzhan	Guang dong, China	O. sativa	green
DX12	breeding cultivar	guanghui312	Guang dong, China	O. sativa	green
DX13	breeding cultivar	basanzhan	Guang dong, China	O. sativa	green
DX14	breeding cultivar	erqizhan	Guang dong, China	O. sativa	green
DX15	breeding cultivar	beizhenai8hao	Guang dong, China	O. sativa	purple
DX16	breeding cultivar	guangyuan1	Guang dong, China	O. sativa	green
DX17	breeding cultivar	sanqizao	Guang dong, China	O. sativa	green
DX18	breeding cultivar	meiliu10hao	Guang dong, China	O. sativa	purple
DX19	breeding cultivar	qingguiai5hao	Guang dong, China	O. sativa	green
DX20	breeding cultivar	sanhuangzhan2hao	Guang dong, China	O. sativa	green
DX21	breeding cultivar	shuangai11	Guang dong, China	O. sativa	green
DX22	breeding cultivar	nancong3	Guang dong, China	O. sativa	green
DX23	breeding cultivar	qiqingzhan	Guang dong, China	O. sativa	green
DX24	breeding cultivar	shanyou836-1	Guang dong, China	O. sativa	green
DX25	breeding cultivar	qingzhen1hao	Guang dong, China	O. sativa	green
DX26	breeding cultivar	luxiangzhan3	Guang dong, China	O. sativa	green
DX27	breeding cultivar	shuangjingzhan	Guang dong, China	O. sativa	green
DX28	breeding cultivar	nanshuangai	Guang dong, China	O. sativa	green
DX29	breeding cultivar	lühuangzhan	Guang dong, China	O. sativa	green
DX30	breeding cultivar	menjiaheisi	Guang dong, China	O. sativa	green
DX31	breeding cultivar	suijingzhan	Guang dong, China	O. sativa	green
DX32	breeding cultivar	lüjingzhan1	Guang dong, China	O. sativa	green
DX33	breeding cultivar	qiaozhan1	Guang dong, China	O. sativa	green
DX34	breeding cultivar	qinghuaai6	Guang dong, China	O. sativa	green
DX35	breeding cultivar	qianza1	Guang dong, China	O. sativa	green
DX36	breeding cultivar	yeqinglun	Guang dong, China	O. sativa	green
DX37	breeding cultivar	xiangsimiao2hao	Guang dong, China	O. sativa	green
DX38	breeding cultivar	xinqing92	Guang dong, China	O. sativa	green
DX39	breeding cultivar	tesanwu1	Guang dong, China	O. sativa	green
DX40	breeding cultivar	yujingzhan2	Guang dong, China	O. sativa	green
DX41	breeding cultivar	yinhuazhan	Guang dong, China	O. sativa	green
DX42	breeding cultivar	xianxiaozhan	Guang dong, China	O. sativa	green
DX43	breeding cultivar	wanfengzao1	Guang dong, China	O. sativa	green
DX44	breeding cultivar	yuanzhen397	Guang dong, China	O. sativa	green
DX45	breeding cultivar	xinbaoai	Guang dong, China	O. sativa	green
DX46	breeding cultivar	zhenqiannuo	Guang dong, China	O. sativa	green
DX47	breeding cultivar	keqingnuo	Guang dong, China	O. sativa	green
DX48	breeding cultivar	hanernuo	Guang dong, China	O. sativa	green
DX49	breeding cultivar	aiheinuo	Guang dong, China	O. sativa	green
DX50	breeding cultivar	lijinghongmi	Guang dong, China	O. sativa	green
DX51	breeding cultivar	guangluai4hao	Guang dong, China	O. sativa	green
DX52	breeding cultivar	hongmeizao	Guang dong, China	O. sativa	purple
DX53	breeding cultivar	huiyouzhan	Guang dong, China	O. sativa	green
DX54	breeding cultivar	texianzhan13	Guang dong, China	O. sativa	green
DX55	breeding cultivar	zhongerruanzhan	Guang dong, China	O. sativa	green
DX56	breeding cultivar	fengbazhan	Guang dong, China	O. sativa	green
DX57	breeding cultivar	yuexiangzhan	Guang dong, China	O. sativa	green
DX58	breeding cultivar	guangchangai6hao	Guang dong, China	O. sativa	green
DX59	breeding cultivar	xintieda	Guang dong, China	O. sativa	green
DX60	breeding cultivar	shengtai1hao	Guang dong, China	O. sativa	green
DX61	landrace	menjiaolao4	Guang dong, China	O. sativa	green
DX62	landrace	qizhan	Guang dong, China	O. sativa	green
DX63	landrace	huangdaozhan	Guang dong, China	O. sativa	green
DX64	landrace	gaosuizhong	Guang dong, China	O. sativa	green
DX65	landrace	jianshengdao	Guang dong, China	O. sativa	green
DX66	landrace	nuozai	Guang dong, China	O. sativa	green
DX67	landrace	wanninggu(2)	Guang dong, China	O. sativa	green
DX68	landrace	jiuzhan	Guang dong, China	O. sativa	green
DX69	landrace	heidinuo	Guang dong, China	O. sativa	green
DX70	landrace	baijiaoheijie	Guang dong, China	O. sativa	green
DX71	landrace	aigaozhan	Guang dong, China	O. sativa	green
DX72	landrace	baikezhanzai	Guang dong, China	O. sativa	green
DX73	landrace	ribenzhong	Guang dong, China	O. sativa	green
DX74	landrace	wenchangzhan	Guang dong, China	O. sativa	green
DX75	landrace	ailimanguzhan	Guang dong, China	O. sativa	green
DX76	landrace	wenchangduangan	Guang dong, China	O. sativa	green
DX77	landrace	manzhan	Guang dong, China	O. sativa	green
DX78	landrace	shiyueqian	Guang dong, China	O. sativa	green
DX79	landrace	dourennuo	Guang dong, China	O. sativa	green
DX80	landrace	tiexiuyan2hao	Guang dong, China	O. sativa	green
DX81	landrace	wenchangpoya	Guang dong, China	O. sativa	green
DX82	landrace	polan	Guang dong, China	O. sativa	green
DX83	landrace	xinzhouzhan	Guang dong, China	O. sativa	green
DX84	landrace	sichuanzhan	Guang dong, China	O. sativa	green
DX85	landrace	baikejiuzhan	Guang dong, China	O. sativa	green
DX86	landrace	tieyangkuai	Guang dong, China	O. sativa	green
DX87	landrace	fanzhan	Guang dong, China	O. sativa	green
DX88	landrace	annanzhan	Guang dong, China	O. sativa	green
DX89	landrace	fanzhanzhong	Guang dong, China	O. sativa	green
DX90	landrace	xianzhanzhong	Guang dong, China	O. sativa	green
DX91	landrace	xiangmi	Guang dong, China	O. sativa	green
DX92	landrace	daheijie	Guang dong, China	O. sativa	green
DX93	landrace	hongtoupoguang	Guang dong, China	O. sativa	green
DX94	landrace	menjiaoying	Guang dong, China	O. sativa	green
DX95	landrace	yugua	Guang dong, China	O. sativa	purple
DX96	landrace	qishiri	Guang dong, China	O. sativa	purple
DX97	landrace	zhangshenhong	Guang dong, China	O. sativa	purple
DX98	landrace	nuogu	Guang dong, China	O. sativa	green
DX99	landrace	guangxinuo	Guang dong, China	O. sativa	green
DX100	landrace	edazhanzai	Guang dong, China	O. sativa	purple
DX101	landrace	baizhanzhong	Guang dong, China	O. sativa	green
DX102	landrace	guangxizhan	Guang dong, China	O. sativa	green
DX103	landrace	baihua	Guang dong, China	O. sativa	green
DX104	landrace	shuifendan	Guang dong, China	O. sativa	green
DX105	landrace	guangxiximi	Guang dong, China	O. sativa	green
DX106	landrace	baihuahong	Guang dong, China	O. sativa	green
DX107	landrace	shengzhan	Guang dong, China	O. sativa	green
DX108	landrace	hongmizhangpaobao	Guang dong, China	O. sativa	green
DX109	landrace	diaoliwang	Guang dong, China	O. sativa	green
DX110	landrace	dalizaoshu	Guang dong, China	O. sativa	green
DX111	landrace	dabaizao	Guang dong, China	O. sativa	green
DX112	landrace	wuzaizao	Guang dong, China	O. sativa	green
DX113	landrace	xianshuizhan	Guang dong, China	O. sativa	purple
DX114	landrace	yangjiangmizao	Guang dong, China	O. sativa	green
DX115	landrace	chimibaigu	Guang dong, China	O. sativa	green
DX116	landrace	heijun1	Guang dong, China	O. sativa	green
DX117	landrace	heiqibai	Guang dong, China	O. sativa	green
DX118	landrace	hongmitiechui	Guang dong, China	O. sativa	green
DX119	landrace	yangjiangbai	Guang dong, China	O. sativa	green
DX120	landrace	youliang	Guang dong, China	O. sativa	green
DX121	landrace	lengshuiwang	Guang dong, China	O. sativa	green
DX122	landrace	huangkeyouzhan	Guang dong, China	O. sativa	green
DX123	landrace	qilian	Guang dong, China	O. sativa	green
DX124	landrace	xinyibai	Guang dong, China	O. sativa	green
DX125	landrace	guangxibaigu	Guang dong, China	O. sativa	green
DX126	landrace	tajingnuo	Guang dong, China	O. sativa	green
DX127	landrace	youlinxinxingbai	Guang dong, China	O. sativa	green
DX128	landrace	qiyuehong	Guang dong, China	O. sativa	green
DX129	landrace	zaoshuzhong	Guang dong, China	O. sativa	green
DX130	landrace	niushinuo	Guang dong, China	O. sativa	green
DX131	landrace	gouzaizhan	Guang dong, China	O. sativa	purple
DX132	landrace	zhangcaofushuizhan	Guang dong, China	O. sativa	green
DX133	landrace	zaoshuiyinzhan	Guang dong, China	O. sativa	green
DX134	landrace	huaximiao	Guang dong, China	O. sativa	green
DX135	landrace	zaohebaike	Guang dong, China	O. sativa	green
DX136	landrace	zaohenuo	Guang dong, China	O. sativa	purple
DX137	landrace	huangkejinfeng	Guang dong, China	O. sativa	purple
DX138	landrace	chishuili	Guang dong, China	O. sativa	green
DX139	landrace	dabai	Guang dong, China	O. sativa	green
DX140	landrace	suzhan	Guang dong, China	O. sativa	green
DX141	landrace	shundetanghe	Guang dong, China	O. sativa	green
DX142	landrace	yintoubai	Guang dong, China	O. sativa	green
DX143	landrace	laolaizhong	Guang dong, China	O. sativa	green
DX144	landrace	yinyin	Guang dong, China	O. sativa	green
DX145	landrace	heinuo	Guang dong, China	O. sativa	green
DX146	landrace	huizhouzhan	Guang dong, China	O. sativa	green
DX147	landrace	baihuazao	Guang dong, China	O. sativa	green
DX148	landrace	yigongzao	Guang dong, China	O. sativa	purple
DX149	landrace	niubaichi	Guang dong, China	O. sativa	green
DX150	landrace	chengzainuo	Guang dong, China	O. sativa	green
DX151	landrace	changmaogu	Guang dong, China	O. sativa	green

## Sheet: Table S2
Table S2. Comparing levels of metabolites in the wild and cultivars.
ID	Compound_name	Class_I	Class_II	Mean_wild	Mean_cultivars	Ratio_wild/cultivars
sd0965	Cinnamoyl tyramine	Alkaloids	Phenolamides	3388.37	26.5884	127.438
sd0731	sinapine	Alkaloids	Alkaloids	24087.2	700.194	34.4008
sd0575	N', N''-DiFeruloyl spermidine	Alkaloids	Phenolamides	29996.9	2161.13	13.8801
sd1690	feruloylcholine	Alkaloids	Alkaloids	13218.7	1039.27	12.7192
sd1731	Trigonelline	Alkaloids	Alkaloids	2.09976e+07	2.71733e+06	7.72728
sd0674	N-Sinapoyl putrescine	Alkaloids	Phenolamides	72893.7	10031.3	7.26665
sd0153	N-trans-feruloyl tyramine	Alkaloids	Phenolamides	41379.7	5810.59	7.12142
sd0059	N-Feruloyl tyramine	Alkaloids	Phenolamides	59344.4	9236.03	6.42531
sd0198	N-cis-feruloyl tyramine	Alkaloids	Alkaloids	54418.8	8661.78	6.28263
sd0047	N-Cinnamoyl serotonin	Alkaloids	Alkaloids	22342.7	3850.51	5.80251
sd1251	sn-Glycero-3-phosphocholine	Alkaloids	Alkaloids	845931	178421	4.74121
sd1379	L-Tryptamine	Alkaloids	Phenolamides	110277	25232.8	4.37037
sd1146	N-Feruloyl spermidine	Alkaloids	Phenolamides	287639	70573.7	4.07572
sd1711	N', N''-Caffeoyl benzoyl putrescine	Alkaloids	Phenolamides	3.53755e+06	1.03605e+06	3.41446
sd0229	N-hexosyl-p-coumaroyl serotonin	Alkaloids	Phenolamides	212754	88009.7	2.4174
sd1197	Betaine	Alkaloids	Alkaloids	538997	236445	2.27959
sd1750	N-hydroxy tryptamine	Alkaloids	Phenolamides	3.90366e+07	1.76982e+07	2.20568
sd1745	serotonin	Alkaloids	Phenolamides	2.69741e+07	1.2372e+07	2.18025
sd1273	N-acetylglycine	Amino acid and derivatives	Amino acid and derivatives	955629	384494	2.48542
sd1177	N-formylmethionine	Amino acid and derivatives	Amino acid and derivatives	276642	130823	2.11462
sd1528	Tricin7-O-[(O-feruloyl-deoxyhexosyl)-O-hexoside]	Flavone	Flavone	45364.5	795.761	57.0077
sd1825	Cyanidin-3-Galc	Flavone	Anthocyanins	1.48218e+07	1.25201e+06	11.8384
sd1806	Cyanidin 3-O-rutinoside (Keracyanin)	Flavone	Anthocyanins	1.85957e+06	167410	11.1078
sd2648	Isoscoparin 2-(6-(E)-ferulylglucoside)	Flavone	Flavone	507394	65744.6	7.71764
sd1365	Chrysoeriol O-feruloylhexosyl-O-hexoside	Flavone	Flavone	1.05342e+06	187376	5.62198
sd1571	Tricin O-hexosyl-O-syringin alcohol	Flavone	Flavone	8.8746e+06	1.59441e+06	5.56608
sd1395	8-C-hexosyl-apigenin O-sinapoylhexoside	Flavone	Flavone	1.25307e+06	226267	5.53801
sd1625	Tricin 4'-O-(β-guaiacylglyceryl) ether-O-rutinoside	Flavone	Flavone	1.44889e+07	2.69758e+06	5.37106
sd0778	3’,4’,5’-Tricetin O-rutinoside	Flavone	Flavone	412526	80882.8	5.10029
sd1534	Chrysoeriol O-hexosyl-O-pentoside	Flavone	Flavone	2.3849e+06	493081	4.83673
sd2400	Cyanidin O-syringic acid	Flavone	Anthocyanins	354343	77087.5	4.59663
sd1207	Hesperetin 7-rutinoside (Hesperidin)	Flavone	Dihydro flavonoid	4.09565e+06	932267	4.39322
sd1215	Tricin O-vanilloylhexoside	Flavone	Flavone	381673	88139.1	4.33035
sd0935	Tricin 4'-O-(β-guaiacylglyceryl) ether 5-O-hexosyl-O-hexoside	Flavone	Flavone	3.28494e+06	935818	3.51023
sd1796	Tricin 7-O-deoxyhexosyl-O-hexoside	Flavone	Flavone	1.42074e+08	4.35342e+07	3.2635
sd1657	Tricin 5-O-acetylglucoside	Flavone	Flavone	1.58606e+07	5.02149e+06	3.15855
sd1683	Tricin 7-O-glucuronyl-O-hexoside	Flavone	Flavone	3.80042e+06	1.3097e+06	2.90174
sd2993	Tiliroside	Flavone	Flavonols	6173.84	2142.31	2.88186
sd1687	Tricin 5-O-feruloylhexoside	Flavone	Flavone	3.86856e+06	1.3687e+06	2.82644
sd1466	Selgin O-hexosyl-O-hexoside	Flavone	Flavone	5.23404e+06	1.87088e+06	2.79764
sd1785	Tricin 4'-O-(β-guaiacylglyceryl) ether O-hexoside	Flavone	Flavone	1.05425e+08	3.81858e+07	2.76083
sd2704	Quercetin 3-O-rutinoside (Rutin)	Flavone	Flavone	1.55116e+06	578557	2.68108
sd2992	Isosakuranetin-7-neohesperidoside (Poncirin)	Flavone	Dihydro flavonoid	6655.66	2516.63	2.64467
sd3054	Acetyl-eriodictyol O-hexoside	Flavone	Dihydro flavonoid	12066.8	4651.22	2.59433
sd1737	C-hexosyl-luteolin O-hexoside	Flavone	Flavone	2.63562e+07	1.03637e+07	2.54312
sd1728	di-C,C-hexosyl-luteolin	Flavone	Flavone	2.54347e+07	1.02275e+07	2.48691
sd1289	O-methylChrysoeriol 5-O-hexoside	Flavone	Flavone	1.60676e+06	651979	2.46443
sd1868	Kaempferol 3-O-glucoside-2‘-O-rhamnoside	Flavone	Flavonols	4.55842e+07	1.85346e+07	2.45941
sd1519	Apigenin-6-C-2-glucuronylxyloside	Flavone	Flavone	90054.1	37851.3	2.37916
sd2820	Tricin 5-O-rutinoside	Flavone	Flavone	2.38427e+07	1.04829e+07	2.27442
sd0804	C-hexosyl-chrysoeriol O-sinapoylhexoside	Flavone	Flavone	1.45334e+06	655165	2.21828
sd1616	Tricin O-sinapoylpentoside	Flavone	Flavone	6.84376e+06	3.16758e+06	2.16056
sd2699	Vitexin 2''-O-beta-L-rhamnoside	Flavone	Flavonoid carbonoside	19909.9	9376.37	2.12341
sd1470	Eriodictyol 7-O-glucoside	Flavone	Dihydro flavonoid	1.39832e+07	6.81442e+06	2.052
sd1694	Tricin O-sinapoylhexoside	Flavone	Flavone	1.38406e+07	6.90525e+06	2.00436
sd3384	13-HOTrE(r)	Lipids	Free fatty acids	144988	44286.6	3.27386
sd1634	MAG (18:3) isomer5	Lipids	Glycerol ester	4.01592e+06	1.55304e+06	2.58584
sd1579	DGMG (18:1)	Lipids	Lipids	2.43206e+06	1.00421e+06	2.42186
sd1040	DGMG (18:2) isomer2	Lipids	Lipids	290975	124549	2.33622
sd1101	DGMG (18:2) isomer3	Lipids	Lipids	779368	347374	2.2436
sd0987	DGMG (18:2) isomer1	Lipids	Lipids	488401	232759	2.09831
sd3497	LysoPE 18:1 (2n isomer)	Lipids	Glycerophospholipids	717812	346449	2.07192
sd0522	β-Nicotinamide mononucleotide	Nucleotide and derivates	Nucleotide and derivates	122819	35354.4	3.47393
sd0650	1-Methyladenine	Nucleotide and derivates	Nucleotide and derivates	193389	87115.3	2.21992
sd1661	Arabidopyl shikimic acid	Organic acids and derivatives	Organic acids and derivatives	1.74273e+06	106472	16.368
sd2705	Chlorogenic acid methyl ester	Organic acids and derivatives	Organic acids and derivatives	2.62468e+06	234767	11.18
sd2518	Chlorogenic acid (3-O-Caffeoylquinic acid)	Organic acids and derivatives	Organic acids and derivatives	3.27464e+06	374373	8.747
sd2266	Homovanilloyl quinic acid	Organic acids and derivatives	Organic acids and derivatives	1.72049e+06	238599	7.21081
sd1701	10-Formyl-THF	Organic acids and derivatives	Organic acids and derivatives	1.13307e+07	3.22095e+06	3.51781
sd2781	Suberic acid	Organic acids and derivatives	Organic acids and derivatives	137509	43263.1	3.17842
sd1194	4-Guanidinobutyric acid	Organic acids and derivatives	Organic acids and derivatives	1.53051e+06	556205	2.75169
sd2411	Cryptochlorogenic acid	Organic acids and derivatives	Organic acids and derivatives	9.25465e+06	3.38945e+06	2.73043
sd2318	2-Methylsuccinic acid	Organic acids and derivatives	Organic acids and derivatives	1.64556e+06	606505	2.71318
sd2410	Neochlorogenic acid (5-O-Caffeoylquinic acid)	Organic acids and derivatives	Organic acids and derivatives	1.13594e+07	4.25403e+06	2.67027
sd2307	Glutaric acid	Organic acids and derivatives	Organic acids and derivatives	1.68254e+06	631096	2.66607
sd0913	Isochlorogenic acid B	Organic acids and derivatives	Organic acids and derivatives	950.775	358.857	2.64945
sd2324	Eudesmoyl quinic acid	Organic acids and derivatives	Organic acids and derivatives	775753	292957	2.64801
sd2783	(S)-(-)-2-Hydroxyisocaproic acid	Organic acids and derivatives	Organic acids and derivatives	686230	263977	2.59958
sd2377	Syringaldehyde O-glucoside	Organic acids and derivatives	Organic acids and derivatives	536485	208530	2.5727
sd1968	2-Aminoethanesulfonic acid	Organic acids and derivatives	Organic acids and derivatives	93448.4	40903.3	2.28462
sd2903	7-hydroxycoumarin-beta-rhamnoside	others	Phenylpropanoids	30606.6	142	215.539
sd1708	Smiglaside C	others	Phenylpropanoids	276719	3620.17	76.4382
sd1677	Manglieside E	others	Others	1.18952e+07	1.33177e+06	8.93189
sd2596	Syringic acid	others	Phenylpropanoids	24474.5	3925.88	6.23415
sd2137	3-Methyl-1-pentanol	others	Alcohols and polyols	992230	176140	5.6332
sd2837	Sinapic acid	others	Phenylpropanoids	1.36244e+06	249755	5.45511
sd0423	Bartsioside	others	Terpene	410752	79336.7	5.17732
sd1560	O-Feruloyl 4-hydroxylcoumarin	others	Phenylpropanoids	1.93032e+06	416599	4.63351
sd0022	Pyridoxine di-O-hexoside	others	Vitamins	132621	28926	4.58483
sd0691	O-Feruloyl coumarin	others	Phenylpropanoids	190289	46562.6	4.08674
sd0387	N-Lauryldiethanolamine	others	Others	362276	97829.1	3.70316
sd2486	Esculin (6,7-Dihydroxycoumarin-6-glucoside)	others	Phenylpropanoids	621544	175425	3.54308
sd2409	6,7-dihydroxycoumarin 7-O-quinic acid	others	Phenylpropanoids	1.0246e+06	296835	3.45177
sd1715	Pyridoxine O-glucoside	others	Vitamins	2.22501e+07	6.63931e+06	3.35127
sd1376	6-MethylCoumarin	others	Phenylpropanoids	74835.8	22387.8	3.34271
sd2586	1-O-beta-D-Glucopyranosyl sinapate	others	Phenylpropanoids	1.03061e+07	3.41045e+06	3.02191
sd2452	Loganic acid	others	Terpene	97152.1	38532.3	2.52132
sd2951	Sinapinaldehyde	others	Phenylpropanoids	225048	90030	2.4997
sd1682	DIMBOA glucoside	others	Others	1.48919e+07	6.45416e+06	2.30734
sd1672	Periseoside B	others	Terpene	3.10704e+07	1.37274e+07	2.26339
sd2746	Sinapyl alcohol	others	Phenylpropanoids	35100.2	15854.8	2.21385
sd1237	Phellodensin F	others	Others	3.78859e+06	1.71623e+06	2.2075
sd1183	Imidazole-4-acetate	others	Indole derivatives	41440	20034.9	2.0684
sd2622	Caffeate	others	Phenylpropanoids	477593	235404	2.02882
sd2835	3-O-p-Coumaroyl shikimic acid	Phenolic acids	Phenolic acids	222629	5521.03	40.3238
sd2506	5-O-p-coumaroyl shikimic acid O-hexoside	Phenolic acids	Phenolic acids	187813	7558.97	24.8464
sd2671	O-p-Coumaroyl quinic acid O-rutinoside derivative	Phenolic acids	Phenolic acids	586464	39320.6	14.9149
sd2264	Quinic acid O-glucuronic acid	Phenolic acids	Phenolic acids	180622	13796.5	13.0919
sd2229	p-Coumaroyl quinic acid O-glucuronic acid	Phenolic acids	Phenolic acids	218479	40180.3	5.43747
sd0419	5-O-p-Coumaroyl shikimic acid	Phenolic acids	Phenolic acids	193965	37880.2	5.12049
sd2027	Shikimic acid	Phenolic acids	Phenolic acids	6.32696e+06	1.6289e+06	3.8842
sd1797	Cis-3-p-coumaric quinic acid	Phenolic acids	Phenolic acids	7.13454e+07	1.86709e+07	3.82122
sd2533	5-O-p-Coumaroylquinic acid	Phenolic acids	Phenolic acids	8.14605e+07	2.30366e+07	3.53613
sd1369	Sinapoyl O-hexoside	Phenolic acids	Phenolic acids	1.27178e+06	398457	3.19177
sd0186	Caffeoyl shikimic acid	Phenolic acids	Phenolic acids	28232.7	10647	2.65169
sd0482	monocaffeoyltartaric acid	Phenolic acids	Phenolic acids	272619	103776	2.62699
sd2271	Quinic acid O-di-glucuronic acid	Phenolic acids	Phenolic acids	254823	125776	2.02601
sd3458	unknown	unknown	unknown	309148	942.769	327.915
sd3460	unknown	unknown	unknown	290223	885.694	327.678
sd2989	unknown	unknown	unknown	4989.43	19.0897	261.368
sd1185	unknown	unknown	unknown	19001.9	118.407	160.479
sd1508	unknown	unknown	unknown	55973.2	387.504	144.446
sd3349	unknown	unknown	unknown	113859	821.82	138.544
sd3348	unknown	unknown	unknown	79106.4	629.551	125.655
sd2684	unknown	unknown	unknown	64389	539.114	119.435
sd3116	unknown	unknown	unknown	27458	238.835	114.966
sd0453	unknown	unknown	unknown	243775	2238.56	108.898
sd0634	unknown	unknown	unknown	1468.73	13.6382	107.693
sd3459	unknown	unknown	unknown	36181.7	345.305	104.782
sd0562	unknown	unknown	unknown	93573.1	1022.81	91.4859
sd0417	unknown	unknown	unknown	1572.2	17.371	90.5072
sd3162	unknown	unknown	unknown	8946.57	104.92	85.2702
sd3059	unknown	unknown	unknown	40203.4	494.915	81.233
sd2917	unknown	unknown	unknown	5513.87	72.6917	75.8528
sd3073	unknown	unknown	unknown	10899.3	143.739	75.8266
sd0161	unknown	unknown	unknown	86112.7	1147.19	75.0637
sd2830	unknown	unknown	unknown	16047.2	226.296	70.9126
sd2081	unknown	unknown	unknown	8906.84	128.32	69.4114
sd2918	unknown	unknown	unknown	8651.2	127.117	68.0569
sd2646	unknown	unknown	unknown	14915.6	229.413	65.0166
sd3350	unknown	unknown	unknown	128269	2155.08	59.5192
sd3024	unknown	unknown	unknown	94324.9	1673.28	56.3714
sd2523	unknown	unknown	unknown	172700	3099.46	55.7194
sd0363	unknown	unknown	unknown	6265.96	118.955	52.6752
sd0207	unknown	unknown	unknown	39884	779.021	51.1976
sd2910	unknown	unknown	unknown	4687.12	92.8343	50.4891
sd1431	unknown	unknown	unknown	1.85351e+06	37599.6	49.2961
sd2911	unknown	unknown	unknown	18684.8	389.046	48.0273
sd3300	unknown	unknown	unknown	5881.58	125.245	46.9607
sd2817	unknown	unknown	unknown	57775.1	1239.99	46.5931
sd1471	unknown	unknown	unknown	2.03352e+06	44693.6	45.4991
sd1512	unknown	unknown	unknown	9.50774e+06	225542	42.1551
sd2508	unknown	unknown	unknown	127226	3059.17	41.5883
sd2512	unknown	unknown	unknown	393201	9523.04	41.2895
sd3025	unknown	unknown	unknown	6481.86	160.187	40.4644
sd3026	unknown	unknown	unknown	26619	660.138	40.3235
sd0880	unknown	unknown	unknown	69418	1831.63	37.8996
sd3525	unknown	unknown	unknown	9431.86	277.419	33.9986
sd3103	unknown	unknown	unknown	459338	13676.4	33.5863
sd0751	unknown	unknown	unknown	271468	8342.13	32.5418
sd2150	unknown	unknown	unknown	325345	10012.6	32.4935
sd0606	unknown	unknown	unknown	292368	9178.02	31.8552
sd2955	unknown	unknown	unknown	281885	9041.42	31.1771
sd2352	unknown	unknown	unknown	22193.4	712.683	31.1407
sd3111	unknown	unknown	unknown	154789	5164.31	29.9729
sd2151	unknown	unknown	unknown	265869	9205.28	28.8822
sd3078	unknown	unknown	unknown	16280.9	567.854	28.671
sd1699	unknown	unknown	unknown	1.47441e+06	52289.9	28.1969
sd2957	unknown	unknown	unknown	20066.1	715.332	28.0514
sd3105	unknown	unknown	unknown	74991.4	2675.5	28.029
sd2947	unknown	unknown	unknown	339828	12605.2	26.9594
sd0117	unknown	unknown	unknown	64468.5	2404	26.8171
sd0955	unknown	unknown	unknown	411455	15638.8	26.3099
sd0749	unknown	unknown	unknown	131239	5084.03	25.814
sd2949	unknown	unknown	unknown	38441.2	1528.63	25.1475
sd2632	unknown	unknown	unknown	43498.8	1752.05	24.8273
sd2961	unknown	unknown	unknown	2267.01	91.8506	24.6815
sd0529	unknown	unknown	unknown	395209	16217.4	24.3695
sd2406	unknown	unknown	unknown	5475.65	233.024	23.4982
sd2510	unknown	unknown	unknown	431785	18861	22.893
sd2969	unknown	unknown	unknown	371011	16351	22.6904
sd1202	unknown	unknown	unknown	964072	42508.9	22.6793
sd2959	unknown	unknown	unknown	60625	2679.4	22.6264
sd2960	unknown	unknown	unknown	23749.3	1083.9	21.911
sd2405	unknown	unknown	unknown	214594	9822.73	21.8466
sd2239	unknown	unknown	unknown	343852	16085.5	21.3766
sd0967	unknown	unknown	unknown	71646.6	3418.22	20.9602
sd2241	unknown	unknown	unknown	310983	14978.5	20.762
sd2529	unknown	unknown	unknown	222837	11051.9	20.1628
sd3424	unknown	unknown	unknown	121289	6105.91	19.8641
sd0093	unknown	unknown	unknown	10109	520.718	19.4135
sd1296	unknown	unknown	unknown	178815	9380.99	19.0614
sd2433	unknown	unknown	unknown	277625	15003.8	18.5036
sd1733	unknown	unknown	unknown	4.76098e+06	267529	17.7961
sd1743	unknown	unknown	unknown	4.8541e+06	279268	17.3815
sd2559	unknown	unknown	unknown	100693	5810.27	17.3301
sd2703	unknown	unknown	unknown	55436.3	3237.82	17.1215
sd0846	unknown	unknown	unknown	28955.2	1698.14	17.0511
sd1406	unknown	unknown	unknown	154200	9583.68	16.0898
sd3080	unknown	unknown	unknown	145300	9293.25	15.635
sd2669	unknown	unknown	unknown	404503	26065	15.519
sd0601	unknown	unknown	unknown	253070	16324.2	15.5027
sd2412	unknown	unknown	unknown	4400.25	288.301	15.2627
sd3000	unknown	unknown	unknown	273356	18227.9	14.9965
sd0338	unknown	unknown	unknown	141201	9480.85	14.8933
sd2356	unknown	unknown	unknown	6086.95	414.293	14.6924
sd2816	unknown	unknown	unknown	119556	8260.22	14.4737
sd2461	unknown	unknown	unknown	151622	10625.8	14.2691
sd2592	unknown	unknown	unknown	149889	10539.6	14.2214
sd3002	unknown	unknown	unknown	306548	21706.8	14.1222
sd3001	unknown	unknown	unknown	16537.9	1213.05	13.6333
sd2591	unknown	unknown	unknown	52203.9	3895.17	13.4022
sd1375	unknown	unknown	unknown	49201.3	3683.06	13.3588
sd2899	unknown	unknown	unknown	12149.7	915.962	13.2644
sd3238	unknown	unknown	unknown	67262.8	5087.63	13.2209
sd3296	unknown	unknown	unknown	136697	10379.9	13.1694
sd0334	unknown	unknown	unknown	68563	5226.47	13.1184
sd2380	unknown	unknown	unknown	558810	43427.6	12.8676
sd3223	unknown	unknown	unknown	94005.9	7345.36	12.798
sd3075	unknown	unknown	unknown	7913.39	625.626	12.6487
sd2534	unknown	unknown	unknown	256364	20381.3	12.5784
sd0699	unknown	unknown	unknown	9824.88	800.811	12.2687
sd1588	unknown	unknown	unknown	852841	71428.1	11.9399
sd1259	unknown	unknown	unknown	3.54597e+06	297655	11.913
sd2982	unknown	unknown	unknown	344037	28880.5	11.9124
sd3071	unknown	unknown	unknown	41502.5	3491.73	11.886
sd1345	unknown	unknown	unknown	690865	58293.7	11.8515
sd3314	unknown	unknown	unknown	84131.9	7144.6	11.7756
sd1199	unknown	unknown	unknown	974132	82936.6	11.7455
sd1224	unknown	unknown	unknown	598505	51011.2	11.7328
sd0671	unknown	unknown	unknown	67334.4	5772.4	11.6649
sd0661	unknown	unknown	unknown	1.23394e+06	106813	11.5523
sd2869	unknown	unknown	unknown	349613	30398.6	11.501
sd1174	unknown	unknown	unknown	586563	51516.3	11.386
sd0596	unknown	unknown	unknown	967346	86066.5	11.2395
sd2680	unknown	unknown	unknown	812150	72939.9	11.1345
sd2511	unknown	unknown	unknown	28365.8	2550.97	11.1196
sd2881	unknown	unknown	unknown	5216.49	475.817	10.9632
sd2687	unknown	unknown	unknown	105735	9829	10.7575
sd0015	unknown	unknown	unknown	85218.2	7974.93	10.6858
sd1335	unknown	unknown	unknown	1.49239e+06	140453	10.6255
sd0639	unknown	unknown	unknown	245580	23115.6	10.624
sd3049	unknown	unknown	unknown	81139.7	7922.54	10.2416
sd2990	unknown	unknown	unknown	120510	12029	10.0183
sd2868	unknown	unknown	unknown	118088	11865.9	9.95193
sd3286	unknown	unknown	unknown	2.2128e+06	223950	9.88078
sd3287	unknown	unknown	unknown	54800	5555.06	9.86488
sd2686	unknown	unknown	unknown	17228	1769.91	9.73385
sd3285	unknown	unknown	unknown	7.16631e+06	746484	9.60008
sd2587	unknown	unknown	unknown	79262.3	8257.45	9.59889
sd0226	unknown	unknown	unknown	343955	36348.3	9.46275
sd0586	unknown	unknown	unknown	155481	16628	9.35055
sd2432	unknown	unknown	unknown	1.28772e+07	1.38044e+06	9.32835
sd3311	unknown	unknown	unknown	144956	15550.9	9.32138
sd0625	unknown	unknown	unknown	395787	42676.3	9.27416
sd3289	unknown	unknown	unknown	5.16936e+06	558817	9.25055
sd1075	unknown	unknown	unknown	1.02638e+06	111407	9.21286
sd3403	unknown	unknown	unknown	92922	10182.5	9.12565
sd0502	unknown	unknown	unknown	528740	59161.9	8.93716
sd0622	unknown	unknown	unknown	167777	18807.3	8.92084
sd0853	unknown	unknown	unknown	1.03263e+06	117633	8.77841
sd3393	unknown	unknown	unknown	19565.6	2237.56	8.7442
sd3290	unknown	unknown	unknown	181497	20942.5	8.66644
sd0157	unknown	unknown	unknown	126166	14571.9	8.65814
sd3305	unknown	unknown	unknown	13732	1587.11	8.65224
sd3247	unknown	unknown	unknown	20349.1	2370.31	8.585
sd3291	unknown	unknown	unknown	317973	37139.8	8.56152
sd2337	unknown	unknown	unknown	1.08575e+06	127614	8.50804
sd2414	unknown	unknown	unknown	5787.08	682.899	8.47428
sd1412	unknown	unknown	unknown	165921	19606.3	8.46265
sd1071	unknown	unknown	unknown	193050	22927.6	8.41998
sd2709	unknown	unknown	unknown	248046	29575.5	8.38687
sd0189	unknown	unknown	unknown	131912	15743.1	8.37906
sd2383	unknown	unknown	unknown	1.55694e+07	1.86535e+06	8.34664
sd2818	unknown	unknown	unknown	140896	16902.8	8.33569
sd2374	unknown	unknown	unknown	482419	58047	8.31083
sd3312	unknown	unknown	unknown	2.84282e+06	342557	8.29882
sd1433	unknown	unknown	unknown	2.24963e+06	272918	8.24286
sd1611	unknown	unknown	unknown	1.04448e+07	1.26936e+06	8.2284
sd1417	unknown	unknown	unknown	790375	96164.1	8.21902
sd1746	unknown	unknown	unknown	4.63538e+07	5.64347e+06	8.21371
sd2649	unknown	unknown	unknown	14761.4	1810.85	8.15165
sd3307	unknown	unknown	unknown	2.02801e+06	251491	8.06397
sd2342	unknown	unknown	unknown	55198.3	6846.63	8.06211
sd2643	unknown	unknown	unknown	355320	44201.4	8.03867
sd3310	unknown	unknown	unknown	632553	78822.7	8.02501
sd2840	unknown	unknown	unknown	13058.3	1630.47	8.00892
sd2328	unknown	unknown	unknown	432502	54443.7	7.94401
sd0364	unknown	unknown	unknown	130530	16452.3	7.93385
sd3308	unknown	unknown	unknown	616862	77907.4	7.9179
sd1591	unknown	unknown	unknown	7.1139e+06	901507	7.89112
sd0811	unknown	unknown	unknown	182571	23136.8	7.89095
sd0395	unknown	unknown	unknown	445623	56523.2	7.88389
sd0823	unknown	unknown	unknown	753108	95553.8	7.88151
sd3395	unknown	unknown	unknown	41403.4	5269.92	7.85655
sd1314	unknown	unknown	unknown	1.94148e+06	248435	7.81484
sd3302	unknown	unknown	unknown	924151	119083	7.76055
sd1685	unknown	unknown	unknown	2.02035e+07	2.60639e+06	7.75154
sd1447	unknown	unknown	unknown	2.34437e+06	303038	7.73623
sd0974	unknown	unknown	unknown	518014	67002	7.73132
sd2886	unknown	unknown	unknown	36254.9	4708.76	7.69946
sd3306	unknown	unknown	unknown	6.11493e+06	794377	7.69776
sd3252	unknown	unknown	unknown	54921.3	7141.44	7.6905
sd0688	unknown	unknown	unknown	232353	30290.6	7.67081
sd3394	unknown	unknown	unknown	25217.3	3298.74	7.64452
sd0514	unknown	unknown	unknown	213228	27944.3	7.63047
sd1357	unknown	unknown	unknown	67962.6	8920.68	7.61854
sd1718	unknown	unknown	unknown	2.58925e+07	3.4013e+06	7.61254
sd2696	unknown	unknown	unknown	204344	26885.8	7.60045
sd0480	unknown	unknown	unknown	248882	32830	7.58093
sd3309	unknown	unknown	unknown	1.8614e+07	2.47072e+06	7.53385
sd0667	unknown	unknown	unknown	427260	58327.4	7.3252
sd1566	unknown	unknown	unknown	9.23463e+06	1.26613e+06	7.29361
sd2446	unknown	unknown	unknown	53236.8	7325.54	7.26728
sd1674	unknown	unknown	unknown	1.17145e+07	1.62435e+06	7.21182
sd2605	unknown	unknown	unknown	519805	72306.7	7.18889
sd2348	unknown	unknown	unknown	2.14117e+06	298051	7.1839
sd3313	unknown	unknown	unknown	340040	47644	7.13711
sd1609	unknown	unknown	unknown	6.75814e+06	947888	7.12968
sd2408	unknown	unknown	unknown	54744.1	7689.59	7.11925
sd0056	unknown	unknown	unknown	149667	21030.5	7.11665
sd1768	unknown	unknown	unknown	3.7206e+07	5.24202e+06	7.09765
sd0530	unknown	unknown	unknown	345770	48822.1	7.08226
sd1389	unknown	unknown	unknown	2.43419e+06	345131	7.05295
sd3478	unknown	unknown	unknown	36653.3	5225.96	7.0137
sd3406	unknown	unknown	unknown	2605.31	375.083	6.94596
sd1472	unknown	unknown	unknown	4.40927e+06	650370	6.77964
sd2444	unknown	unknown	unknown	35142.2	5206.6	6.74955
sd1339	unknown	unknown	unknown	5.87441e+06	872965	6.72926
sd3303	unknown	unknown	unknown	1.17977e+06	175547	6.72053
sd0873	unknown	unknown	unknown	2312.12	345.631	6.68956
sd1250	unknown	unknown	unknown	1.87446e+06	281191	6.66616
sd2609	unknown	unknown	unknown	150562	22698.7	6.63304
sd0896	unknown	unknown	unknown	1.01365e+06	153763	6.59228
sd0632	unknown	unknown	unknown	374619	57188.9	6.55056
sd1815	unknown	unknown	unknown	1.06142e+08	1.62219e+07	6.54314
sd3304	unknown	unknown	unknown	1.32477e+06	202587	6.53925
sd3482	unknown	unknown	unknown	101523	15732.6	6.45306
sd3039	unknown	unknown	unknown	110430	17141.8	6.44215
sd3003	unknown	unknown	unknown	1.72093e+06	268391	6.41201
sd2376	unknown	unknown	unknown	119126	18647.2	6.38838
sd3485	unknown	unknown	unknown	21224.8	3323.23	6.3868
sd3132	unknown	unknown	unknown	187008	29413.5	6.35789
sd3488	unknown	unknown	unknown	223467	35161.2	6.35551
sd3476	unknown	unknown	unknown	325531	51315.5	6.34372
sd2593	unknown	unknown	unknown	5524.15	873.559	6.32373
sd3562	unknown	unknown	unknown	30521.4	4827.74	6.32208
sd1141	unknown	unknown	unknown	1.27862e+06	202675	6.30871
sd0801	unknown	unknown	unknown	749672	119130	6.29289
sd2350	unknown	unknown	unknown	9.95782e+06	1.58683e+06	6.27531
sd3477	unknown	unknown	unknown	148147	23751.9	6.23728
sd3386	unknown	unknown	unknown	26143.8	4195.59	6.23126
sd0479	unknown	unknown	unknown	227919	36732.7	6.20482
sd0520	unknown	unknown	unknown	216367	34925.9	6.19502
sd3490	unknown	unknown	unknown	81438.7	13248.9	6.14684
sd1826	unknown	unknown	unknown	1.56415e+08	2.55365e+07	6.12515
sd2595	unknown	unknown	unknown	11741.7	1926.72	6.09415
sd3120	unknown	unknown	unknown	70541.6	11597.6	6.08242
sd0372	unknown	unknown	unknown	25143.8	4161.08	6.04263
sd0145	unknown	unknown	unknown	83350.5	13828.7	6.02735
sd2419	unknown	unknown	unknown	97149.6	16187.6	6.00149
sd2742	unknown	unknown	unknown	157291	26270.7	5.98732
sd2642	unknown	unknown	unknown	3655.46	612.737	5.9658
sd1484	unknown	unknown	unknown	8.59241e+06	1.46398e+06	5.8692
sd2926	unknown	unknown	unknown	15602.7	2712.69	5.75175
sd3292	unknown	unknown	unknown	65901.4	11721.1	5.62244
sd0483	unknown	unknown	unknown	293034	52133.2	5.62088
sd1226	unknown	unknown	unknown	1.59651e+06	285176	5.59836
sd0205	unknown	unknown	unknown	32323.9	5784.24	5.58828
sd0552	unknown	unknown	unknown	13294.6	2380.61	5.58452
sd2345	unknown	unknown	unknown	46699.8	8376.7	5.57497
sd0038	unknown	unknown	unknown	55745.3	10050.4	5.54658
sd0209	unknown	unknown	unknown	88621.2	15985.6	5.54383
sd2524	unknown	unknown	unknown	3.84086e+06	692981	5.54252
sd0645	unknown	unknown	unknown	332497	60642.1	5.48293
sd3126	unknown	unknown	unknown	122973	22562.7	5.45027
sd2635	unknown	unknown	unknown	128087	23577.8	5.43253
sd2355	unknown	unknown	unknown	114208	21027.1	5.43148
sd3539	unknown	unknown	unknown	25547.6	4758.74	5.36856
sd1001	unknown	unknown	unknown	556326	104140	5.34209
sd0877	unknown	unknown	unknown	967638	182209	5.31059
sd0689	unknown	unknown	unknown	392258	73864.9	5.31048
sd0285	unknown	unknown	unknown	226329	42809.6	5.28688
sd2520	unknown	unknown	unknown	146249	27738.4	5.27245
sd2341	unknown	unknown	unknown	140519	26748.2	5.25341
sd2467	unknown	unknown	unknown	141910	27064	5.24351
sd3538	unknown	unknown	unknown	63415.9	12105.2	5.23873
sd0443	unknown	unknown	unknown	342440	65388.1	5.23704
sd0251	unknown	unknown	unknown	111868	21415.8	5.2236
sd2469	unknown	unknown	unknown	394422	75787.7	5.20429
sd0949	unknown	unknown	unknown	987248	189880	5.19931
sd0452	unknown	unknown	unknown	513146	98982.9	5.18419
sd2608	unknown	unknown	unknown	340303	65980.1	5.15766
sd3543	unknown	unknown	unknown	14132.3	2741.89	5.15423
sd0123	unknown	unknown	unknown	56511.8	10984.1	5.14487
sd2230	unknown	unknown	unknown	551018	107155	5.14223
sd2415	unknown	unknown	unknown	66865.3	13018.6	5.13615
sd0451	unknown	unknown	unknown	301227	58905.3	5.11374
sd3535	unknown	unknown	unknown	235136	46310.4	5.0774
sd0944	unknown	unknown	unknown	717585	141644	5.0661
sd1324	unknown	unknown	unknown	3.86469e+06	766403	5.04263
sd1499	unknown	unknown	unknown	1.79326e+07	3.56627e+06	5.02838
sd2892	unknown	unknown	unknown	640584	127428	5.02704
sd0875	unknown	unknown	unknown	48872.4	9722.7	5.02663
sd0170	unknown	unknown	unknown	139025	27730.9	5.01336
sd1468	unknown	unknown	unknown	8.76063e+06	1.75495e+06	4.99194
sd3301	unknown	unknown	unknown	251715	50595.5	4.97505
sd3392	unknown	unknown	unknown	314947	63347.3	4.97174
sd3536	unknown	unknown	unknown	148081	29870.4	4.95745
sd0219	unknown	unknown	unknown	230434	46705.8	4.93373
sd2272	unknown	unknown	unknown	110977	22543.1	4.92287
sd2396	unknown	unknown	unknown	381186	77590.1	4.91282
sd3533	unknown	unknown	unknown	165826	33928.2	4.88754
sd2914	unknown	unknown	unknown	67190.4	13776.7	4.87711
sd0886	unknown	unknown	unknown	488180	100344	4.86505
sd2792	unknown	unknown	unknown	44307.1	9214.2	4.80857
sd2291	unknown	unknown	unknown	2.49869e+06	520516	4.8004
sd2292	unknown	unknown	unknown	630952	131522	4.79732
sd0799	unknown	unknown	unknown	242482	50815.3	4.77182
sd1488	unknown	unknown	unknown	4.96689e+06	1.042e+06	4.76667
sd2295	unknown	unknown	unknown	800730	168689	4.74679
sd2791	unknown	unknown	unknown	292102	61631.5	4.73949
sd0354	unknown	unknown	unknown	16876.8	3596.38	4.69272
sd1085	unknown	unknown	unknown	1.44923e+06	308984	4.6903
sd2894	unknown	unknown	unknown	97569.1	20883.9	4.67198
sd0800	unknown	unknown	unknown	722206	155716	4.63797
sd1081	unknown	unknown	unknown	956654	207170	4.61773
sd0499	unknown	unknown	unknown	1.10196e+06	238756	4.61544
sd3276	unknown	unknown	unknown	43539.1	9504.14	4.58106
sd2547	unknown	unknown	unknown	24414.8	5336.32	4.57522
sd1061	unknown	unknown	unknown	2.04515e+06	447248	4.57275
sd2454	unknown	unknown	unknown	266748	58390.7	4.56832
sd0953	unknown	unknown	unknown	250139	54831.5	4.56196
sd1080	unknown	unknown	unknown	918515	201631	4.55544
sd2674	unknown	unknown	unknown	2235.47	490.753	4.55518
sd2287	unknown	unknown	unknown	121154	26858.2	4.51088
sd1702	unknown	unknown	unknown	1.57009e+07	3.49736e+06	4.48937
sd0732	unknown	unknown	unknown	403211	90270.7	4.46669
sd2294	unknown	unknown	unknown	1.19215e+06	267400	4.4583
sd1206	unknown	unknown	unknown	885406	198766	4.45452
sd3275	unknown	unknown	unknown	327575	74148.4	4.41782
sd0230	unknown	unknown	unknown	1.42814e+06	323277	4.4177
sd1018	unknown	unknown	unknown	177962	40380	4.40717
sd1621	unknown	unknown	unknown	3.92189e+06	891348	4.39995
sd0783	unknown	unknown	unknown	86710.2	19767	4.38661
sd0527	unknown	unknown	unknown	216088	49321.1	4.38124
sd2851	unknown	unknown	unknown	130441	29933.2	4.35775
sd1243	unknown	unknown	unknown	1.63389e+06	377199	4.33163
sd2789	unknown	unknown	unknown	29082.2	6722.2	4.32629
sd1535	unknown	unknown	unknown	4.62337e+06	1.07051e+06	4.31884
sd2347	unknown	unknown	unknown	46992.3	10881.1	4.31871
sd1874	unknown	unknown	unknown	444002	103054	4.30844
sd0070	unknown	unknown	unknown	44578.4	10402.8	4.28521
sd0560	unknown	unknown	unknown	513655	119882	4.28469
sd1753	unknown	unknown	unknown	2.44166e+07	5.70853e+06	4.27721
sd0165	unknown	unknown	unknown	28056	6574.83	4.26718
sd1454	unknown	unknown	unknown	2.96618e+06	696564	4.25831
sd1452	unknown	unknown	unknown	4.12408e+06	969120	4.25549
sd0735	unknown	unknown	unknown	414471	97906.5	4.23334
sd2878	unknown	unknown	unknown	142160	33658.6	4.22359
sd2192	unknown	unknown	unknown	462255	110027	4.20127
sd2672	unknown	unknown	unknown	10872	2591.99	4.19446
sd0579	unknown	unknown	unknown	211888	50619.2	4.18592
sd3565	unknown	unknown	unknown	103477	24723.8	4.18531
sd0648	unknown	unknown	unknown	341610	81903.6	4.17088
sd1200	unknown	unknown	unknown	150038	36025.9	4.16474
sd1465	unknown	unknown	unknown	2.5106e+06	606899	4.13677
sd2565	unknown	unknown	unknown	135600	32900.8	4.12149
sd2103	unknown	unknown	unknown	4.40995e+06	1.07235e+06	4.11243
sd2581	unknown	unknown	unknown	149397	36334.8	4.11169
sd0995	unknown	unknown	unknown	398366	96955.7	4.10874
sd3264	unknown	unknown	unknown	102848	25115.4	4.09502
sd0280	unknown	unknown	unknown	555608	135704	4.09427
sd0404	unknown	unknown	unknown	126645	31026.6	4.08182
sd1800	unknown	unknown	unknown	6.573e+07	1.6173e+07	4.06418
sd3090	unknown	unknown	unknown	33580.1	8292.58	4.04941
sd2610	unknown	unknown	unknown	71735.8	17898.4	4.00795
sd1088	unknown	unknown	unknown	756516	189478	3.99263
sd1603	unknown	unknown	unknown	4.89388e+06	1.22796e+06	3.98537
sd1673	unknown	unknown	unknown	4.53687e+07	1.1438e+07	3.96648
sd3532	unknown	unknown	unknown	546046	138588	3.94005
sd1878	unknown	unknown	unknown	137179	34978.4	3.92181
sd1550	unknown	unknown	unknown	3.415e+06	872694	3.91317
sd1666	unknown	unknown	unknown	1.15265e+07	2.95518e+06	3.90043
sd0113	unknown	unknown	unknown	168155	43165.5	3.89559
sd2051	unknown	unknown	unknown	1.23988e+07	3.18394e+06	3.89417
sd0924	unknown	unknown	unknown	361043	92964.4	3.88367
sd2349	unknown	unknown	unknown	200440	51881.3	3.86344
sd2584	unknown	unknown	unknown	266757	69121.5	3.85925
sd0144	unknown	unknown	unknown	18096.9	4700.6	3.84991
sd2057	unknown	unknown	unknown	459039	119363	3.84575
sd3564	unknown	unknown	unknown	96300.3	25055.5	3.84348
sd1809	unknown	unknown	unknown	6.44405e+07	1.6853e+07	3.82367
sd0318	unknown	unknown	unknown	64345.6	16910	3.80517
sd2052	unknown	unknown	unknown	186575	49032.5	3.80512
sd2048	unknown	unknown	unknown	1.77719e+06	467324	3.8029
sd0862	unknown	unknown	unknown	383897	101503	3.78213
sd2253	unknown	unknown	unknown	1.01127e+06	267935	3.77432
sd0378	unknown	unknown	unknown	177119	46957.2	3.77193
sd1370	unknown	unknown	unknown	2.52789e+06	670322	3.77115
sd1005	unknown	unknown	unknown	6306.53	1673.31	3.76889
sd1060	unknown	unknown	unknown	72538.8	19247.1	3.76881
sd2798	unknown	unknown	unknown	1735.37	461.413	3.761
sd0744	unknown	unknown	unknown	467224	124645	3.74844
sd2155	unknown	unknown	unknown	235783	62927.1	3.74693
sd2296	unknown	unknown	unknown	4972.95	1338.22	3.7161
sd0656	unknown	unknown	unknown	274131	74003.6	3.70429
sd0833	unknown	unknown	unknown	841718	227399	3.7015
sd0577	unknown	unknown	unknown	247640	67574.1	3.66471
sd0934	unknown	unknown	unknown	1.15266e+06	315025	3.65894
sd3544	unknown	unknown	unknown	1.33214e+06	364513	3.65457
sd2441	unknown	unknown	unknown	17423.2	4769.65	3.65293
sd0852	unknown	unknown	unknown	188637	51717.5	3.64746
sd0150	unknown	unknown	unknown	276601	75867.9	3.64582
sd1811	unknown	unknown	unknown	6.16051e+07	1.69208e+07	3.6408
sd1810	unknown	unknown	unknown	8.07852e+07	2.22621e+07	3.62882
sd1486	unknown	unknown	unknown	4.88106e+06	1.34629e+06	3.62557
sd3325	unknown	unknown	unknown	138659	38614.7	3.59084
sd1526	unknown	unknown	unknown	3.38409e+06	946173	3.57661
sd3540	unknown	unknown	unknown	56682.3	15899.8	3.56497
sd0594	unknown	unknown	unknown	14231.5	4001.79	3.55627
sd0988	unknown	unknown	unknown	380270	106940	3.55594
sd0546	unknown	unknown	unknown	59593	16848.4	3.53701
sd3546	unknown	unknown	unknown	1.21899e+06	345376	3.52946
sd2207	unknown	unknown	unknown	30014.2	8517.6	3.52378
sd0053	unknown	unknown	unknown	30935.9	8783.49	3.52205
sd3518	unknown	unknown	unknown	47715.9	13576.5	3.51459
sd2293	unknown	unknown	unknown	49381.1	14097.4	3.50286
sd0072	unknown	unknown	unknown	44945.9	12848.3	3.4982
sd2395	unknown	unknown	unknown	859826	246501	3.48812
sd2413	unknown	unknown	unknown	5.23382e+06	1.50153e+06	3.48567
sd1168	unknown	unknown	unknown	390192	112442	3.47017
sd2191	unknown	unknown	unknown	640436	185264	3.45687
sd1039	unknown	unknown	unknown	748144	216877	3.44962
sd2245	unknown	unknown	unknown	933164	270631	3.4481
sd1012	unknown	unknown	unknown	27872.7	8118.83	3.43309
sd1582	unknown	unknown	unknown	5.15462e+06	1.50988e+06	3.41392
sd0491	unknown	unknown	unknown	600579	176017	3.41205
sd3144	unknown	unknown	unknown	220504	64953.5	3.3948
sd0969	unknown	unknown	unknown	228320	67945.4	3.36035
sd1413	unknown	unknown	unknown	2.40984e+06	724375	3.32679
sd2962	unknown	unknown	unknown	899926	271049	3.32016
sd1650	unknown	unknown	unknown	1.12066e+07	3.38029e+06	3.31528
sd2453	unknown	unknown	unknown	747171	225424	3.31451
sd2666	unknown	unknown	unknown	10678.2	3227.66	3.30836
sd1473	unknown	unknown	unknown	6.3914e+06	1.93493e+06	3.30317
sd0592	unknown	unknown	unknown	659649	199755	3.3023
sd1048	unknown	unknown	unknown	116786	35378.4	3.30106
sd0199	unknown	unknown	unknown	42263.2	12825.2	3.29533
sd2142	unknown	unknown	unknown	184777	56265.5	3.28401
sd2398	unknown	unknown	unknown	2.9306e+06	895743	3.27169
sd3242	unknown	unknown	unknown	101804	31158	3.26735
sd1153	unknown	unknown	unknown	447058	136828	3.2673
sd0607	unknown	unknown	unknown	807887	247539	3.26368
sd0576	unknown	unknown	unknown	25244.1	7813.46	3.23085
sd0438	unknown	unknown	unknown	574186	178829	3.21081
sd0308	unknown	unknown	unknown	161273	50482.7	3.19462
sd2726	unknown	unknown	unknown	1.00214e+06	313882	3.19274
sd0466	unknown	unknown	unknown	64828.6	20323.6	3.18981
sd1245	unknown	unknown	unknown	2.57708e+06	808288	3.18832
sd1784	unknown	unknown	unknown	4.63208e+07	1.45425e+07	3.18519
sd2968	unknown	unknown	unknown	363558	114364	3.17894
sd2285	unknown	unknown	unknown	368493	115925	3.17872
sd2334	unknown	unknown	unknown	947276	298069	3.17804
sd3055	unknown	unknown	unknown	148984	47224.9	3.15476
sd0347	unknown	unknown	unknown	193100	61380.9	3.14592
sd0303	unknown	unknown	unknown	21191.2	6746.92	3.14086
sd0079	unknown	unknown	unknown	36357.9	11647.2	3.12159
sd0215	unknown	unknown	unknown	373784	119750	3.12137
sd3345	unknown	unknown	unknown	831383	267418	3.10892
sd2737	unknown	unknown	unknown	19122.6	6151.18	3.10877
sd2545	unknown	unknown	unknown	22928.5	7377.75	3.1078
sd2343	unknown	unknown	unknown	39479.9	12706.3	3.10712
sd1503	unknown	unknown	unknown	2.57012e+06	830512	3.09462
sd2967	unknown	unknown	unknown	2.20261e+06	713076	3.08889
sd0631	unknown	unknown	unknown	876329	283728	3.08862
sd0978	unknown	unknown	unknown	301159	97735.5	3.08137
sd1227	unknown	unknown	unknown	330324	107342	3.0773
sd2451	unknown	unknown	unknown	252924	82792.8	3.0549
sd0545	unknown	unknown	unknown	1.63115e+06	535786	3.0444
sd0866	unknown	unknown	unknown	31533.1	10449.3	3.01773
sd2457	unknown	unknown	unknown	2.32532e+06	771202	3.01519
sd0171	unknown	unknown	unknown	49139	16367.4	3.00225
sd1118	unknown	unknown	unknown	489565	163420	2.99575
sd2978	unknown	unknown	unknown	180853	60727.5	2.9781
sd0237	unknown	unknown	unknown	175514	58961.4	2.97676
sd0505	unknown	unknown	unknown	172384	58322.8	2.9557
sd2282	unknown	unknown	unknown	169548	57383.7	2.95465
sd2204	unknown	unknown	unknown	1.52736e+06	521296	2.92993
sd1522	unknown	unknown	unknown	162335	55887.8	2.90466
sd1205	unknown	unknown	unknown	77126.2	26559.5	2.9039
sd1422	unknown	unknown	unknown	3.21469e+06	1.10916e+06	2.8983
sd1525	unknown	unknown	unknown	3.42189e+06	1.18169e+06	2.89577
sd2564	unknown	unknown	unknown	269119	92963.9	2.89488
sd0267	unknown	unknown	unknown	165614	57328.6	2.88885
sd3029	unknown	unknown	unknown	73578.2	25785.1	2.85352
sd2080	unknown	unknown	unknown	3.0616e+06	1.07301e+06	2.85328
sd1955	unknown	unknown	unknown	368601	129358	2.84946
sd0030	unknown	unknown	unknown	17016.5	5986.39	2.84253
sd2915	unknown	unknown	unknown	269921	95336.9	2.83123
sd0383	unknown	unknown	unknown	339638	120014	2.82999
sd3572	unknown	unknown	unknown	136770	48357.2	2.82833
sd0617	unknown	unknown	unknown	644482	228054	2.826
sd1188	unknown	unknown	unknown	557613	197913	2.81746
sd3461	unknown	unknown	unknown	12207.8	4333.64	2.81699
sd2583	unknown	unknown	unknown	29267.3	10393.9	2.81581
sd3400	unknown	unknown	unknown	198421	70510.2	2.81408
sd3202	unknown	unknown	unknown	282340	100968	2.79632
sd0593	unknown	unknown	unknown	1.06218e+06	380556	2.79113
sd0147	unknown	unknown	unknown	10606.4	3837.69	2.76375
sd1334	unknown	unknown	unknown	482063	174878	2.75657
sd3218	unknown	unknown	unknown	117849	42874.1	2.74872
sd2039	unknown	unknown	unknown	1.58938e+06	580015	2.74025
sd2218	unknown	unknown	unknown	693221	253488	2.73472
sd0166	unknown	unknown	unknown	806989	295119	2.73446
sd2384	unknown	unknown	unknown	175637	64289.3	2.73198
sd2589	unknown	unknown	unknown	201440	73777.4	2.73037
sd3210	unknown	unknown	unknown	365718	134053	2.72816
sd3340	unknown	unknown	unknown	9861.09	3620.46	2.72371
sd2459	unknown	unknown	unknown	289180	106234	2.7221
sd3344	unknown	unknown	unknown	1.95165e+06	717703	2.71929
sd3343	unknown	unknown	unknown	8434.08	3102.72	2.71828
sd3329	unknown	unknown	unknown	347497	128694	2.70017
sd1023	unknown	unknown	unknown	870435	322936	2.69538
sd2970	unknown	unknown	unknown	20357.5	7555.53	2.69439
sd0979	unknown	unknown	unknown	1.41773e+06	526302	2.69376
sd1099	unknown	unknown	unknown	974241	362405	2.68827
sd2134	unknown	unknown	unknown	172461	64162.7	2.68787
sd1190	unknown	unknown	unknown	1.43741e+06	535879	2.68234
sd3398	unknown	unknown	unknown	41928.4	15654.8	2.67831
sd2013	unknown	unknown	unknown	1.52765e+06	574065	2.66112
sd2530	unknown	unknown	unknown	187940	70920	2.65003
sd0469	unknown	unknown	unknown	638321	241493	2.64323
sd3342	unknown	unknown	unknown	171659	65087.1	2.63737
sd0555	unknown	unknown	unknown	175914	66991.9	2.6259
sd2310	unknown	unknown	unknown	1.41296e+06	538522	2.62377
sd2839	unknown	unknown	unknown	549454	209681	2.62043
sd0704	unknown	unknown	unknown	73539.2	28127.5	2.61449
sd0248	unknown	unknown	unknown	116032	44442	2.61086
sd3199	unknown	unknown	unknown	2.90802e+06	1.11928e+06	2.59812
sd2852	unknown	unknown	unknown	521087	200578	2.59793
sd3205	unknown	unknown	unknown	579076	223303	2.59323
sd2571	unknown	unknown	unknown	69507.4	26839.7	2.58972
sd2407	unknown	unknown	unknown	199684	77177.5	2.58733
sd1501	unknown	unknown	unknown	7.89337e+06	3.05579e+06	2.58309
sd1524	unknown	unknown	unknown	6.1673e+06	2.39598e+06	2.57402
sd2222	unknown	unknown	unknown	533247	207403	2.57106
sd1589	unknown	unknown	unknown	1.67263e+07	6.50695e+06	2.57053
sd3547	unknown	unknown	unknown	2.30966e+06	899155	2.5687
sd3463	unknown	unknown	unknown	26613.4	10366.7	2.56719
sd2573	unknown	unknown	unknown	258592	101378	2.55076
sd3399	unknown	unknown	unknown	12635.4	4988.72	2.53279
sd0669	unknown	unknown	unknown	481298	190394	2.5279
sd1182	unknown	unknown	unknown	1.04871e+06	415330	2.525
sd0457	unknown	unknown	unknown	373530	148166	2.52103
sd2327	unknown	unknown	unknown	30548.6	12147.3	2.51484
sd3176	unknown	unknown	unknown	525212	208890	2.5143
sd3336	unknown	unknown	unknown	22064.8	8788.73	2.51058
sd2197	unknown	unknown	unknown	1.99081e+06	794803	2.50479
sd2319	unknown	unknown	unknown	2.4411e+06	977501	2.49729
sd3549	unknown	unknown	unknown	1.12242e+06	449638	2.49628
sd3152	unknown	unknown	unknown	497194	199195	2.49601
sd3545	unknown	unknown	unknown	245157	98234.8	2.49562
sd3033	unknown	unknown	unknown	437188	175932	2.48499
sd0734	unknown	unknown	unknown	304395	122587	2.48309
sd0784	unknown	unknown	unknown	1.55512e+06	626393	2.48266
sd2570	unknown	unknown	unknown	98957.4	39928.8	2.47835
sd3145	unknown	unknown	unknown	148574	60134.1	2.47071
sd2722	unknown	unknown	unknown	362284	147677	2.45322
sd3339	unknown	unknown	unknown	52925.7	21589.9	2.45142
sd1517	unknown	unknown	unknown	7.10997e+06	2.90238e+06	2.44971
sd1003	unknown	unknown	unknown	854541	349391	2.4458
sd3542	unknown	unknown	unknown	804087	329580	2.43973
sd2814	unknown	unknown	unknown	160962	66163	2.43281
sd3346	unknown	unknown	unknown	16252.1	6686.08	2.43073
sd3197	unknown	unknown	unknown	215404	88679.2	2.42902
sd1211	unknown	unknown	unknown	3.47117e+06	1.42923e+06	2.4287
sd3173	unknown	unknown	unknown	12317.5	5079.54	2.42493
sd2887	unknown	unknown	unknown	99100.8	41125.1	2.40974
sd0234	unknown	unknown	unknown	21681.8	9003.01	2.40828
sd1102	unknown	unknown	unknown	1.33289e+06	553772	2.40693
sd0275	unknown	unknown	unknown	335540	139518	2.405
sd1385	unknown	unknown	unknown	480259	199891	2.40261
sd3170	unknown	unknown	unknown	17835.7	7426.01	2.40179
sd1129	unknown	unknown	unknown	462539	192698	2.40034
sd2455	unknown	unknown	unknown	1.05621e+06	440794	2.39616
sd3338	unknown	unknown	unknown	324407	135418	2.39559
sd3051	unknown	unknown	unknown	436896	182795	2.39009
sd1944	unknown	unknown	unknown	51847.8	21701.6	2.38912
sd3201	unknown	unknown	unknown	1.19929e+06	503035	2.38411
sd0188	unknown	unknown	unknown	58157.1	24427.8	2.38077
sd0780	unknown	unknown	unknown	487404	205231	2.37491
sd2621	unknown	unknown	unknown	1.64861e+06	694648	2.3733
sd3334	unknown	unknown	unknown	13260.8	5595.45	2.36992
sd1658	unknown	unknown	unknown	7.72575e+06	3.26082e+06	2.36927
sd3396	unknown	unknown	unknown	75425.3	31866.8	2.36689
sd0818	unknown	unknown	unknown	733490	310026	2.3659
sd3397	unknown	unknown	unknown	29905.8	12668.5	2.36065
sd3181	unknown	unknown	unknown	82343.4	34919	2.35813
sd2626	unknown	unknown	unknown	374714	158937	2.35762
sd2563	unknown	unknown	unknown	6.18406e+06	2.62371e+06	2.35699
sd1502	unknown	unknown	unknown	2.92455e+06	1.2409e+06	2.35679
sd2054	unknown	unknown	unknown	52203.1	22190.2	2.35253
sd0510	unknown	unknown	unknown	134065	57006.7	2.35174
sd3030	unknown	unknown	unknown	110274	46962.6	2.34813
sd1392	unknown	unknown	unknown	306845	130740	2.34699
sd0225	unknown	unknown	unknown	136558	58248.7	2.3444
sd3193	unknown	unknown	unknown	1.69446e+06	723437	2.34224
sd1396	unknown	unknown	unknown	1.96654e+06	839791	2.3417
sd3213	unknown	unknown	unknown	28143	12059.8	2.33362
sd2305	unknown	unknown	unknown	974243	417497	2.33353
sd1354	unknown	unknown	unknown	1.18118e+06	506373	2.33263
sd1696	unknown	unknown	unknown	1.1616e+07	4.98319e+06	2.33103
sd0775	unknown	unknown	unknown	370483	159734	2.31938
sd0256	unknown	unknown	unknown	158193	68456.8	2.31085
sd0991	unknown	unknown	unknown	626342	271203	2.30949
sd1397	unknown	unknown	unknown	3.29389e+06	1.42628e+06	2.30943
sd3194	unknown	unknown	unknown	1.3265e+06	575101	2.30655
sd0981	unknown	unknown	unknown	85257.9	36994.1	2.30464
sd0196	unknown	unknown	unknown	133409	57910.6	2.30371
sd2670	unknown	unknown	unknown	328845	143069	2.2985
sd0223	unknown	unknown	unknown	92943.4	40545.3	2.29234
sd1233	unknown	unknown	unknown	1.97518e+06	862749	2.2894
sd1042	unknown	unknown	unknown	2.4861e+06	1.08834e+06	2.28429
sd2831	unknown	unknown	unknown	114001	50039.8	2.2782
sd3192	unknown	unknown	unknown	1.30072e+06	571262	2.27693
sd3200	unknown	unknown	unknown	1.59059e+06	698668	2.2766
sd1317	unknown	unknown	unknown	380444	167304	2.27397
sd0561	unknown	unknown	unknown	816765	360912	2.26306
sd3153	unknown	unknown	unknown	656500	291077	2.25542
sd0673	unknown	unknown	unknown	317540	141174	2.24929
sd0553	unknown	unknown	unknown	159019	70832.2	2.24501
sd1924	unknown	unknown	unknown	1.88432e+06	840225	2.24264
sd3235	unknown	unknown	unknown	21457.3	9573.62	2.24129
sd1537	unknown	unknown	unknown	2.96712e+06	1.32413e+06	2.24081
sd3172	unknown	unknown	unknown	45781.4	20455.6	2.23809
sd2988	unknown	unknown	unknown	238398	106573	2.23695
sd1294	unknown	unknown	unknown	1.82089e+06	815340	2.23329
sd2668	unknown	unknown	unknown	80730.1	36159.1	2.23263
sd2829	unknown	unknown	unknown	530045	237551	2.2313
sd0216	unknown	unknown	unknown	61795.7	27735.6	2.22803
sd1235	unknown	unknown	unknown	592507	266124	2.22643
sd2562	unknown	unknown	unknown	2.38518e+06	1.07735e+06	2.21394
sd3211	unknown	unknown	unknown	11122.2	5034.71	2.2091
sd1953	unknown	unknown	unknown	5.07278e+06	2.30308e+06	2.20261
sd0496	unknown	unknown	unknown	299016	136113	2.19682
sd1054	unknown	unknown	unknown	1.18505e+06	540424	2.19282
sd3190	unknown	unknown	unknown	4.18868e+06	1.91025e+06	2.19274
sd3068	unknown	unknown	unknown	117290	53670.2	2.18538
sd2132	unknown	unknown	unknown	513621	235808	2.17813
sd2553	unknown	unknown	unknown	1.14727e+06	526738	2.17806
sd1876	unknown	unknown	unknown	179504	82542.4	2.17469
sd3510	unknown	unknown	unknown	1.4024e+06	645181	2.17365
sd1114	unknown	unknown	unknown	1.4575e+06	671235	2.17137
sd2997	unknown	unknown	unknown	44248.9	20449.1	2.16386
sd0590	unknown	unknown	unknown	103744	48040.8	2.15951
sd3239	unknown	unknown	unknown	19606.8	9115.59	2.15091
sd1076	unknown	unknown	unknown	640947	298672	2.14599
sd2261	unknown	unknown	unknown	88639.4	41306	2.14592
sd0925	unknown	unknown	unknown	995024	464380	2.14269
sd0358	unknown	unknown	unknown	29576.5	13859.5	2.13402
sd3204	unknown	unknown	unknown	828176	389120	2.12833
sd2301	unknown	unknown	unknown	1.26208e+06	593844	2.12528
sd2644	unknown	unknown	unknown	740821	349205	2.12145
sd1342	unknown	unknown	unknown	891062	420289	2.12012
sd0793	unknown	unknown	unknown	649189	306827	2.11581
sd0695	unknown	unknown	unknown	433846	205062	2.11569
sd1520	unknown	unknown	unknown	513575	242809	2.11514
sd1597	unknown	unknown	unknown	1.49362e+07	7.06575e+06	2.11389
sd1903	unknown	unknown	unknown	772982	365715	2.11362
sd2312	unknown	unknown	unknown	259651	123073	2.10973
sd2901	unknown	unknown	unknown	284016	134870	2.10585
sd1013	unknown	unknown	unknown	682638	324359	2.10457
sd0454	unknown	unknown	unknown	34480.8	16403.6	2.10202
sd2977	unknown	unknown	unknown	161484	76824.2	2.102
sd0411	unknown	unknown	unknown	404898	193068	2.09718
sd0774	unknown	unknown	unknown	51611.7	24635.7	2.095
sd0803	unknown	unknown	unknown	498650	238251	2.09296
sd1725	unknown	unknown	unknown	7.21468e+07	3.4549e+07	2.08824
sd3293	unknown	unknown	unknown	119109	57092.6	2.08624
sd0343	unknown	unknown	unknown	18308.1	8782.03	2.08473
sd3341	unknown	unknown	unknown	25281.1	12139.6	2.08254
sd0048	unknown	unknown	unknown	28619.5	13768.7	2.07858
sd1999	unknown	unknown	unknown	95955.3	46200.7	2.07692
sd0863	unknown	unknown	unknown	12185.4	5871.6	2.07532
sd2617	unknown	unknown	unknown	104649	50535	2.07081
sd2991	unknown	unknown	unknown	92552.7	44731.2	2.06908
sd0204	unknown	unknown	unknown	39339.5	19031.9	2.06703
sd1875	unknown	unknown	unknown	150627	72959.3	2.06453
sd1871	unknown	unknown	unknown	353631	171299	2.06441
sd1602	unknown	unknown	unknown	5.16987e+06	2.50459e+06	2.06416
sd0342	unknown	unknown	unknown	368291	178445	2.06389
sd2399	unknown	unknown	unknown	381107	184768	2.06262
sd2046	unknown	unknown	unknown	39990.5	19403	2.06105
sd2566	unknown	unknown	unknown	605754	293998	2.0604
sd2038	unknown	unknown	unknown	59647.2	28954.8	2.06001
sd3191	unknown	unknown	unknown	121940	59316	2.05578
sd1918	unknown	unknown	unknown	1.89249e+06	920660	2.05558
sd3154	unknown	unknown	unknown	612771	298372	2.05372
sd1870	unknown	unknown	unknown	615508	301101	2.04419
sd1255	unknown	unknown	unknown	1.06048e+06	518968	2.04345
sd1766	unknown	unknown	unknown	9.68432e+07	4.75817e+07	2.0353
sd1218	unknown	unknown	unknown	476488	235191	2.02596
sd1238	unknown	unknown	unknown	5.61227e+06	2.78273e+06	2.01682
sd0643	unknown	unknown	unknown	605527	300625	2.01423
sd2618	unknown	unknown	unknown	285663	141865	2.01363
sd0426	unknown	unknown	unknown	86311.7	42988.4	2.00779
sd3326	unknown	unknown	unknown	20981.7	10452.3	2.00737
sd0916	unknown	unknown	unknown	370296	184801	2.00376
sd1505	Piperidine	Alkaloids	Alkaloids	11380.1	27049.4	0.420716
sd0115	1,5-Diaminopentane	Alkaloids	Phenolamides	5360.78	13865.5	0.386626
sd1642	N-Feruloyl agmatine	Alkaloids	Phenolamides	598844	1.97685e+06	0.302929
sd1302	N-Caffeoyl putrescine	Alkaloids	Phenolamides	372010	1.27365e+06	0.292082
sd1852	Betanin	Alkaloids	Alkaloids	16320.7	121045	0.134831
sd1783	N-p-Coumaroyl putrescine	Alkaloids	Phenolamides	6.96694e+06	5.43451e+07	0.128198
sd1284	N-hexosyl-p-coumaroyl putrescine	Alkaloids	Phenolamides	108626	1.18626e+06	0.0915703
sd1653	N-p-Coumaroyl cadaverine	Alkaloids	Phenolamides	90798.1	2.22022e+06	0.040896
sd1808	L-Valine	Amino acid and derivatives	Amino acid and derivatives	2.34138e+07	4.75862e+07	0.492029
sd1457	DL-Methionine	Amino acid and derivatives	Amino acid and derivatives	772102	1.61884e+06	0.476948
sd0908	N'-Formylkynurenine	Amino acid and derivatives	Amino acid and derivatives	30623.3	71500.5	0.428295
sd1927	L-Aspartic acid	Amino acid and derivatives	Amino acid and derivatives	5.53554e+06	1.29647e+07	0.426969
sd2089	L-Pipecolic acid	Amino acid and derivatives	Amino acid and derivatives	41594.8	109459	0.380003
sd0681	4,6-Dihydroxyquinoline O-hexoside	Amino acid and derivatives	Amino acid and derivatives	527996	1.40278e+06	0.376394
sd1152	L-Asparagine Anhydrous	Amino acid and derivatives	Amino acid and derivatives	37647.3	150406	0.250305
sd1161	L-Theanine	Amino acid and derivatives	Amino acid and derivatives	183802	829126	0.221682
sd1787	L-(+)-Lysine	Amino acid and derivatives	Amino acid and derivatives	3.64611e+06	1.84899e+07	0.197195
sd1914	L-(+)-Arginine	Amino acid and derivatives	Amino acid and derivatives	503937	2.8608e+06	0.176152
sd1936	L-Asparagine	Amino acid and derivatives	Amino acid and derivatives	331473	1.9065e+06	0.173865
sd1950	L-Glutamine	Amino acid and derivatives	Amino acid and derivatives	843138	7.10142e+06	0.118728
sd1947	L-Citrulline	Amino acid and derivatives	Amino acid and derivatives	183682	1.63941e+06	0.112042
sd0360	L(+)-Ornithine	Amino acid and derivatives	Amino acid and derivatives	2760.02	26762.2	0.103131
sd1770	Tricin 5-O-β-guaiacylglycerol	Flavone	Flavone	1.89943e+07	4.03889e+07	0.470284
sd1404	Quercetin-3,4'-O-di-beta-glucopyranoside	Flavone	Flavone	1.65403e+06	3.61221e+06	0.457901
sd1842	genistein 8-C-glucoside	Flavone	Isoflavone	3.70418e+07	8.42568e+07	0.43963
sd1841	Isovitexin	Flavone	Flavonoid carbonoside	3.3761e+07	7.68241e+07	0.439458
sd1840	Apigenin C-glucoside	Flavone	Flavone	3.70211e+07	8.45731e+07	0.437741
sd1837	Resokaempferol 7-O-hexoside	Flavone	Flavonols	2.01959e+07	4.82114e+07	0.418902
sd1832	Acacetin C-hexoside	Flavone	Flavone	6.65255e+07	1.61649e+08	0.411543
sd0702	Isorhamnetin C-hexoside	Flavone	Flavonols	59486.3	145446	0.408992
sd2862	Isorhamnetin O-acetyl-hexoside	Flavone	Flavonols	38051.3	93308.4	0.407802
sd1532	Chrysoeriol O-hexosyl-O-hexoside	Flavone	Flavone	2.55202e+06	6.27165e+06	0.406913
sd2724	Isohemiphloin	Flavone	Flavonoid carbonoside	242739	613237	0.395833
sd1644	Naringenin C-hexoside	Flavone	Dihydro flavonoid	617603	1.57937e+06	0.391044
sd1734	6-C-hexosyl-hesperetin O-hexoside	Flavone	Dihydro flavonoid	1.43216e+07	3.695e+07	0.387594
sd0970	Luteolin C-sinapoylhexoside	Flavone	Flavone	284473	740474	0.384176
sd2907	Persicoside	Flavone	Dihydro flavonoid	283780	747137	0.379824
sd1679	C-hexosyl-chrysoeriol O-hexoside	Flavone	Flavone	9.92374e+06	2.62563e+07	0.377957
sd1290	C-hexosyl-luteolin O-sinapic acid	Flavone	Flavone	715968	1.89567e+06	0.377686
sd2641	Orientin	Flavone	Flavonoid carbonoside	471919	1.24976e+06	0.377608
sd1320	Luteolin O-sinapoylhexoside	Flavone	Flavone	619074	1.64517e+06	0.376298
sd2634	Glycitin	Flavone	Isoflavone	117235	318517	0.368064
sd3270	4'-Hydroxy-5,7-dimethoxyflavanone	Flavone	Flavanone	16616.5	46465.3	0.35761
sd0832	Naringenin O-malonylhexoside	Flavone	Dihydro flavonoid	267523	754931	0.354367
sd1689	methylApigenin C-hexoside	Flavone	Flavonoid carbonoside	4.78842e+06	1.39073e+07	0.344309
sd0876	Luteolin O-feruloylhexoside	Flavone	Flavone	79612.3	236743	0.336282
sd2825	Apigenin O-hexosyl-O-pentoside	Flavone	Flavone	14237.7	43015.6	0.33099
sd2822	Apiin	Flavone	Flavone	13694	42097.8	0.325291
sd1460	3',4',5'-Dihydrotricetin O-hexosyl-O-hexoside	Flavone	Flavone	3.41489e+06	1.06342e+07	0.321124
sd0770	Eriodictyol O-malonylhexoside	Flavone	Dihydro flavonoid	146526	474133	0.309041
sd2317	Hesperetin O-hexosyl-O-hexoside	Flavone	Dihydro flavonoid	32313.3	108909	0.296701
sd1593	Tricin O-glycerylhexoside	Flavone	Flavone	2.54556e+06	8.82419e+06	0.288475
sd1443	Tricin 4'-O-(syringyl glyceryl)ether	Flavone	Flavone	384398	1.33429e+06	0.288091
sd2773	Gossypitrin	Flavone	Flavonols	925423	3.21852e+06	0.287531
sd2774	quercetin-3-O-galactoside	Flavone	Flavone	1.37578e+06	5.08889e+06	0.270349
sd2925	5,7-Dihydroxychromone	Flavone	Flavone	26389.7	101200	0.260769
sd2772	Quercetin 3-O-glucoside (Isotrifoliin)	Flavone	Flavone	1.28212e+06	5.00756e+06	0.256038
sd1575	O-methylChrysoeriol 8-C-hexoside	Flavone	Flavone	1.15009e+06	4.64079e+06	0.247823
sd0444	Chrysin O-hexoside	Flavone	Flavone	145674	589703	0.247029
sd1805	Chrysoeriol O-malonylhexoside	Flavone	Flavone	2.47981e+07	1.00827e+08	0.245947
sd1585	Malonyglygenistin	Flavone	Isoflavone	913522	3.75808e+06	0.243082
sd1067	Spinacetin	Flavone	Flavone	479517	2.05527e+06	0.233311
sd1561	Apigenin O-malonylhexoside	Flavone	Flavone	384714	1.70977e+06	0.225009
sd1567	Selgin C-hexoside (tricetin 3'-O-methyl ether=Selgin)	Flavone	Flavone	818268	3.6585e+06	0.223662
sd1633	Luteolin O-malonylhexoside	Flavone	Flavone	3.35844e+06	1.53481e+07	0.218818
sd0344	Hesperetin C-hexosyl-O-hexosyl-O-hexoside	Flavone	Dihydro flavonoid	30870	152361	0.202611
sd2713	Isoscoparin 7-O-glucoside	Flavone	Flavone	109177	539897	0.202219
sd0388	methylapigenin C-rhamnoside	Flavone	Flavonoid carbonoside	33792.8	169778	0.199042
sd0418	Chrysin 5-O-glucoside (Toringin)	Flavone	Flavone	63982.9	321663	0.198913
sd1511	Tricetin O-malonylhexoside	Flavone	Flavone	753920	3.84331e+06	0.196164
sd1739	Syringetin 7-O-hexoside	Flavone	Flavonols	1.05772e+07	5.73679e+07	0.184375
sd1756	Apigenin-6-C-𝛽-D-xyloside-8-C-𝛽-Darabinoside	Flavone	Flavone	493650	2.70059e+06	0.182793
sd0538	Luteolin C-hexosyl-O-rhamnoside O-hexoside	Flavone	Flavone	48703.8	280164	0.17384
sd1455	Limocitrin O-hexoside	Flavone	Flavonols	515222	3.02076e+06	0.17056
sd1438	Syringetin 3-O-hexoside	Flavone	Flavonols	524442	3.1353e+06	0.16727
sd0682	Naringenin 7-O-(2-β-Dapiofuranosyl)-β-Dglucopyranoside	Flavone	Dihydro flavonoid	13962.8	89246.4	0.156452
sd2629	Eriodictyol C-hexoside	Flavone	Dihydro flavonoid	195096	1.2616e+06	0.154642
sd1057	Apigenin 6-C-hexosyl-8-C-hexosyl-O-hexoside	Flavone	Flavone	131741	929373	0.141753
sd1568	Chrysoeriol 6-C-hexoside 8-C-hexoside-O-hexoside	Flavone	Flavone	661332	4.70989e+06	0.140414
sd1594	di-C,C-pentosyl-luteolin	Flavone	Flavone	168008	1.22614e+06	0.137022
sd0819	Selgin O-malonylhexoside	Flavone	Flavone	77546.3	614650	0.126163
sd1514	Luteolin O-hexosyl-O-pentoside	Flavone	Flavone	118601	1.15327e+06	0.102839
sd0616	Chrysin O-malonylhexoside	Flavone	Flavone	6625.44	143252	0.0462502
sd1595	O-methylnaringenin C-pentoside	Flavone	Dihydro flavonoid	37377.8	895193	0.0417538
sd1156	methylApigenin C-pentoside	Flavone	Flavonoid carbonoside	4511.5	143037	0.0315408
sd1164	Chrysin C-hexoside	Flavone	Flavone	4425.2	144999	0.0305188
sd1651	Apigenin 8-C-pentoside	Flavone	Flavone	15967.2	828173	0.01928
sd0802	C-pentosyl-apigenin O-caffeoylhexoside	Flavone	Flavone	1023.2	55620.4	0.0183962
sd1427	iso-Hydroxymatairesinol-Hex	Lignans and Coumarins	Lignans	74147.6	369556	0.20064
sd1865	Syringaresinol-Hex	Lignans and Coumarins	Lignans	103633	542277	0.191107
sd3271	Palmitaldehyde	Lipids	Lipids	694434	1.94774e+06	0.356533
sd3527	Lauric acid (C12:0)	Lipids	Free fatty acids	15608.2	44952.4	0.347216
sd2093	Uridine 5'-monophosphate	Nucleotide and derivates	Nucleotide and derivates	184368	382292	0.482272
sd1604	Adenosine 3'-monophosphate	Nucleotide and derivates	Nucleotide and derivates	6.71212e+06	1.46529e+07	0.458074
sd1906	Uridine 5’-diphosphate	Nucleotide and derivates	Nucleotide and derivates	39604.5	87458.3	0.452839
sd2084	Guanosine 5'-monophosphate	Nucleotide and derivates	Nucleotide and derivates	166472	372992	0.446316
sd2092	Adenosine 5'-monophosphate	Nucleotide and derivates	Nucleotide and derivates	753261	1.97191e+06	0.381995
sd1220	Deoxyadenosine	Nucleotide and derivates	Nucleotide and derivates	48097.2	153019	0.314323
sd2090	Inosine 5'-monophosphate	Nucleotide and derivates	Nucleotide and derivates	54150.3	188638	0.28706
sd1780	5-Aminolevulinate	Organic acids and derivatives	Organic acids and derivatives	1.19499e+07	2.40405e+07	0.497074
sd2492	5-hydroxyhexanoic acid	Organic acids and derivatives	Organic acids and derivatives	247778	609613	0.406451
sd2568	Phthalic acid	Organic acids and derivatives	Organic acids and derivatives	48621.1	132638	0.36657
sd2497	2-Isopropylmalate	Organic acids and derivatives	Organic acids and derivatives	1.40476e+06	6.34759e+06	0.221306
sd2810	2-Methoxybenzoic acid	Organic acids and derivatives	Organic acids and derivatives	2539.47	31075.1	0.0817205
sd3114	3,4-Dimethoxycinnamic acid	others	Phenylpropanoids	141309	292383	0.483302
sd3110	Methyl ferulate	others	Phenylpropanoids	260657	546717	0.476767
sd1744	3,4-Dihydroxybenzaldehyde	others	Others	1.21591e+06	3.0513e+06	0.398488
sd1675	Menaquinone (K2)	others	Vitamins	6090.95	19383	0.314241
sd1722	stachysterone C	others	Sterides	2.7164e+06	1.06503e+07	0.255055
sd2490	Pantetheine	others	Vitamins	17667.6	75204.4	0.234928
sd1106	Gallic acid O-feruloyl-O-hexosyl-O-hexoside	others	Phenylpropanoids	388491	2.02892e+06	0.191477
sd0125	Syringic acid O-feruloyl-O-hexoside	Phenolic acids	Phenolic acids	43530.6	154428	0.281883
sd2336	3-O-Feruloyl quinic acid glucoside	Phenolic acids	Phenolic acids	255481	1.22268e+06	0.208952
sd2335	5-O-Feruloyl quinic acid glucoside	Phenolic acids	Phenolic acids	250949	1.2207e+06	0.205578
sd3018	unknown	unknown	unknown	3229.25	6467.13	0.499333
sd2104	unknown	unknown	unknown	382763	766953	0.499069
sd2386	unknown	unknown	unknown	371428	744694	0.498766
sd2079	unknown	unknown	unknown	89611.7	180383	0.496787
sd0884	unknown	unknown	unknown	301511	608409	0.495574
sd2382	unknown	unknown	unknown	27200	55174.1	0.492985
sd2555	unknown	unknown	unknown	554802	1.12935e+06	0.491256
sd0742	unknown	unknown	unknown	1.39194e+06	2.83576e+06	0.490851
sd3115	unknown	unknown	unknown	121441	247545	0.490582
sd1138	unknown	unknown	unknown	132657	270791	0.489886
sd1598	unknown	unknown	unknown	8.44576e+06	1.72412e+07	0.489858
sd3575	unknown	unknown	unknown	117354	240181	0.488607
sd0829	unknown	unknown	unknown	251029	517147	0.485412
sd0415	unknown	unknown	unknown	78430.5	161609	0.485309
sd1126	unknown	unknown	unknown	178385	367871	0.484912
sd0506	unknown	unknown	unknown	279468	576895	0.484436
sd0151	unknown	unknown	unknown	20002.8	41316.3	0.484139
sd0664	unknown	unknown	unknown	146292	302992	0.482826
sd0572	unknown	unknown	unknown	412125	854506	0.482296
sd2653	unknown	unknown	unknown	1.30418e+06	2.70898e+06	0.481429
sd0567	unknown	unknown	unknown	92787	192900	0.481011
sd0301	unknown	unknown	unknown	85231.7	178021	0.478774
sd0792	unknown	unknown	unknown	325494	681286	0.477763
sd2224	unknown	unknown	unknown	31259.5	65709.9	0.475721
sd2403	unknown	unknown	unknown	1.72689e+06	3.64478e+06	0.473798
sd0636	unknown	unknown	unknown	76017.3	160627	0.473254
sd1124	unknown	unknown	unknown	709668	1.49997e+06	0.473123
sd0805	unknown	unknown	unknown	192777	407591	0.472966
sd0295	unknown	unknown	unknown	40852.2	86426.2	0.472683
sd1318	unknown	unknown	unknown	102357	216928	0.471849
sd1350	unknown	unknown	unknown	814840	1.72872e+06	0.471354
sd1958	unknown	unknown	unknown	26598	56842.2	0.467927
sd2181	unknown	unknown	unknown	107582	230266	0.467207
sd2005	unknown	unknown	unknown	278381	596571	0.466635
sd3093	unknown	unknown	unknown	323319	695378	0.464954
sd2244	unknown	unknown	unknown	291718	629625	0.46332
sd1082	unknown	unknown	unknown	325076	701701	0.463268
sd1957	unknown	unknown	unknown	2.02569e+06	4.38098e+06	0.462382
sd2186	unknown	unknown	unknown	23091.3	49969.7	0.462106
sd2431	unknown	unknown	unknown	891495	1.93081e+06	0.461721
sd2654	unknown	unknown	unknown	221661	481065	0.460771
sd1446	unknown	unknown	unknown	1.14646e+06	2.4916e+06	0.46013
sd2258	unknown	unknown	unknown	6001.04	13054.8	0.459682
sd2937	unknown	unknown	unknown	76750.2	167285	0.4588
sd1489	unknown	unknown	unknown	1.77101e+06	3.86823e+06	0.457836
sd0707	unknown	unknown	unknown	264509	577960	0.45766
sd0090	unknown	unknown	unknown	28780	63034.1	0.456578
sd2972	unknown	unknown	unknown	421370	924198	0.455931
sd1178	unknown	unknown	unknown	902710	1.98136e+06	0.455602
sd1394	unknown	unknown	unknown	4.867e+06	1.06897e+07	0.455298
sd2208	unknown	unknown	unknown	67528.9	148616	0.454384
sd2728	unknown	unknown	unknown	6163.48	13615.6	0.452678
sd1257	unknown	unknown	unknown	757218	1.67602e+06	0.451794
sd2676	unknown	unknown	unknown	10676.8	23676.8	0.45094
sd1984	unknown	unknown	unknown	9.04107e+06	2.00637e+07	0.450618
sd0284	unknown	unknown	unknown	266434	591491	0.450444
sd2922	unknown	unknown	unknown	61522.8	136668	0.450162
sd2247	unknown	unknown	unknown	63413.8	141070	0.449519
sd2100	unknown	unknown	unknown	129977	290053	0.448114
sd1262	unknown	unknown	unknown	818793	1.83864e+06	0.445324
sd1988	unknown	unknown	unknown	614637	1.38219e+06	0.444685
sd2242	unknown	unknown	unknown	43120.7	97056.4	0.444285
sd0533	unknown	unknown	unknown	276309	622268	0.444035
sd1562	unknown	unknown	unknown	1.79334e+07	4.04212e+07	0.443664
sd1981	unknown	unknown	unknown	1.55766e+06	3.52831e+06	0.441473
sd0912	unknown	unknown	unknown	227410	515724	0.440953
sd2049	unknown	unknown	unknown	703821	1.60155e+06	0.439463
sd0439	unknown	unknown	unknown	341341	777100	0.43925
sd1079	unknown	unknown	unknown	490910	1.118e+06	0.439096
sd2173	unknown	unknown	unknown	124010	283063	0.4381
sd0069	unknown	unknown	unknown	29680.9	67822.7	0.437625
sd2532	unknown	unknown	unknown	238110	544355	0.437417
sd2440	unknown	unknown	unknown	81519.9	186481	0.437148
sd0298	unknown	unknown	unknown	40903.3	93664.3	0.436701
sd0380	unknown	unknown	unknown	78905.4	180993	0.435959
sd3315	unknown	unknown	unknown	7022.45	16110	0.435906
sd0039	unknown	unknown	unknown	24853.4	57026	0.435827
sd0531	unknown	unknown	unknown	330981	759682	0.435683
sd2124	unknown	unknown	unknown	1.83371e+06	4.21949e+06	0.434581
sd2240	unknown	unknown	unknown	273746	630238	0.434353
sd0966	unknown	unknown	unknown	190841	439393	0.434328
sd3528	unknown	unknown	unknown	42932.2	98851.6	0.43431
sd2458	unknown	unknown	unknown	554357	1.27659e+06	0.434249
sd1191	unknown	unknown	unknown	948529	2.2021e+06	0.430739
sd3245	unknown	unknown	unknown	28972.1	67342.1	0.430223
sd1133	unknown	unknown	unknown	306124	714017	0.428735
sd1137	unknown	unknown	unknown	4313.29	10062.6	0.428647
sd0172	unknown	unknown	unknown	245532	574865	0.427112
sd3019	unknown	unknown	unknown	86753.6	204041	0.425177
sd2513	unknown	unknown	unknown	23500.5	55318.7	0.424821
sd1301	unknown	unknown	unknown	1.08099e+06	2.55593e+06	0.422935
sd1011	unknown	unknown	unknown	505427	1.19758e+06	0.42204
sd0075	unknown	unknown	unknown	39874.5	94655.8	0.421258
sd0336	unknown	unknown	unknown	56948.1	135444	0.420456
sd2003	unknown	unknown	unknown	2.49469e+06	5.94331e+06	0.419747
sd0666	unknown	unknown	unknown	474457	1.13512e+06	0.41798
sd0612	unknown	unknown	unknown	110730	265099	0.417694
sd0808	unknown	unknown	unknown	258564	623340	0.414805
sd1648	unknown	unknown	unknown	9.30846e+06	2.25819e+07	0.41221
sd1346	unknown	unknown	unknown	159243	387849	0.41058
sd1059	unknown	unknown	unknown	15214.7	37234	0.408624
sd0365	unknown	unknown	unknown	88038	215583	0.408372
sd2255	unknown	unknown	unknown	104283	255680	0.407865
sd2354	unknown	unknown	unknown	99621.8	244359	0.407686
sd2639	unknown	unknown	unknown	20533.5	50611	0.405713
sd0537	unknown	unknown	unknown	396147	979519	0.40443
sd3288	unknown	unknown	unknown	15138.5	37795.5	0.400538
sd1617	unknown	unknown	unknown	480347	1.19998e+06	0.400297
sd2538	unknown	unknown	unknown	14060.8	35172.2	0.399771
sd3560	unknown	unknown	unknown	26206.9	65767.7	0.398476
sd2655	unknown	unknown	unknown	1279.64	3214.86	0.39804
sd2468	unknown	unknown	unknown	171943	432762	0.397316
sd0263	unknown	unknown	unknown	58543.2	147460	0.39701
sd0346	unknown	unknown	unknown	14146.2	35648.9	0.396821
sd3216	unknown	unknown	unknown	185838	469806	0.395565
sd0693	unknown	unknown	unknown	96215.6	243446	0.395224
sd2908	unknown	unknown	unknown	464821	1.17751e+06	0.394748
sd3529	unknown	unknown	unknown	677604	1.71821e+06	0.394367
sd1531	unknown	unknown	unknown	40896.8	104161	0.392632
sd0526	unknown	unknown	unknown	17836.3	45460.1	0.392352
sd0936	unknown	unknown	unknown	6.65194e+06	1.6976e+07	0.391843
sd0743	unknown	unknown	unknown	261693	669108	0.391108
sd2260	unknown	unknown	unknown	553566	1.41763e+06	0.390486
sd0672	unknown	unknown	unknown	63710.5	163178	0.390437
sd1189	unknown	unknown	unknown	750402	1.92666e+06	0.389484
sd0040	unknown	unknown	unknown	26873.2	69174.8	0.388482
sd2659	unknown	unknown	unknown	1209.07	3122.19	0.38725
sd1622	unknown	unknown	unknown	334577	864779	0.386893
sd1802	unknown	unknown	unknown	2.94481e+07	7.64911e+07	0.384987
sd1764	unknown	unknown	unknown	1.70247e+07	4.42405e+07	0.384821
sd0772	unknown	unknown	unknown	112893	293811	0.384237
sd2924	unknown	unknown	unknown	56812.9	148244	0.383239
sd1941	unknown	unknown	unknown	76553.6	200906	0.381042
sd1180	unknown	unknown	unknown	1.02261e+06	2.68561e+06	0.380775
sd2585	unknown	unknown	unknown	1.08657e+06	2.85926e+06	0.380016
sd2546	unknown	unknown	unknown	5828.83	15415.5	0.378116
sd1373	unknown	unknown	unknown	1.05752e+06	2.80261e+06	0.377333
sd0927	unknown	unknown	unknown	842225	2.23501e+06	0.376832
sd2072	unknown	unknown	unknown	45826.7	121833	0.376145
sd0569	unknown	unknown	unknown	435795	1.16985e+06	0.372524
sd1275	unknown	unknown	unknown	91679.2	246407	0.372064
sd0563	unknown	unknown	unknown	66886	180158	0.371263
sd2339	unknown	unknown	unknown	38679.5	104281	0.370916
sd3576	unknown	unknown	unknown	95851.6	259088	0.369959
sd0513	unknown	unknown	unknown	90962.6	246537	0.368961
sd2627	unknown	unknown	unknown	1.64528e+06	4.4659e+06	0.368411
sd2633	unknown	unknown	unknown	9.06396e+06	2.46596e+07	0.367563
sd0327	unknown	unknown	unknown	124904	340768	0.366537
sd1962	unknown	unknown	unknown	92554.4	252925	0.365936
sd1693	unknown	unknown	unknown	5.77229e+06	1.57787e+07	0.365828
sd0999	unknown	unknown	unknown	39567.9	108785	0.363726
sd2280	unknown	unknown	unknown	296335	816302	0.363022
sd2942	unknown	unknown	unknown	133850	369408	0.362336
sd1316	unknown	unknown	unknown	547041	1.51088e+06	0.362068
sd2730	unknown	unknown	unknown	403.062	1117.4	0.360714
sd3267	unknown	unknown	unknown	78080.7	217129	0.359605
sd3031	unknown	unknown	unknown	140641	391170	0.359539
sd3297	unknown	unknown	unknown	51771.8	144451	0.358403
sd2109	unknown	unknown	unknown	4491.43	12573.4	0.357215
sd1136	unknown	unknown	unknown	31882.3	89340.8	0.356862
sd0168	unknown	unknown	unknown	133052	372986	0.35672
sd1964	unknown	unknown	unknown	6.43537e+06	1.80678e+07	0.356179
sd2940	unknown	unknown	unknown	231627	650888	0.355863
sd2939	unknown	unknown	unknown	1.91021e+06	5.3689e+06	0.355791
sd3268	unknown	unknown	unknown	54564	153801	0.35477
sd1170	unknown	unknown	unknown	895174	2.53958e+06	0.352489
sd2281	unknown	unknown	unknown	120909	346136	0.349312
sd0972	unknown	unknown	unknown	79644.5	228404	0.348701
sd2943	unknown	unknown	unknown	8577.76	24670.3	0.347695
sd2073	unknown	unknown	unknown	268377	774295	0.346609
sd0311	unknown	unknown	unknown	83550.8	242654	0.344321
sd0831	unknown	unknown	unknown	93620	272070	0.344103
sd3272	unknown	unknown	unknown	89474.5	260369	0.343646
sd1015	unknown	unknown	unknown	87965.8	256740	0.342625
sd0532	unknown	unknown	unknown	60521.1	176815	0.342285
sd1351	unknown	unknown	unknown	106815	317038	0.336915
sd0352	unknown	unknown	unknown	90831.5	271588	0.334446
sd0142	unknown	unknown	unknown	34571.3	103673	0.333463
sd3298	unknown	unknown	unknown	161502	485573	0.332601
sd0684	unknown	unknown	unknown	124857	378269	0.330075
sd1223	unknown	unknown	unknown	437741	1.32872e+06	0.329446
sd0333	unknown	unknown	unknown	38535.2	116971	0.329441
sd3269	unknown	unknown	unknown	10252.3	31195.3	0.328649
sd0055	unknown	unknown	unknown	7485.37	22811.6	0.328139
sd2725	unknown	unknown	unknown	583015	1.78913e+06	0.325866
sd3299	unknown	unknown	unknown	4663.93	14430.9	0.32319
sd3221	unknown	unknown	unknown	5100.6	15802.9	0.322764
sd2941	unknown	unknown	unknown	44602.9	138216	0.322706
sd3430	unknown	unknown	unknown	19445.2	60468.4	0.321576
sd2935	unknown	unknown	unknown	9876.55	30884.4	0.319791
sd0975	unknown	unknown	unknown	266741	835281	0.319343
sd2855	unknown	unknown	unknown	943.481	2956.92	0.319075
sd0412	unknown	unknown	unknown	334608	1.05085e+06	0.318415
sd1325	unknown	unknown	unknown	182748	574755	0.317958
sd1393	unknown	unknown	unknown	146194	462033	0.316415
sd1523	unknown	unknown	unknown	4.70262e+06	1.49149e+07	0.315296
sd2443	unknown	unknown	unknown	3.40044e+06	1.08647e+07	0.31298
sd2693	unknown	unknown	unknown	163006	523895	0.311143
sd0085	unknown	unknown	unknown	8384.25	27119.9	0.309155
sd2185	unknown	unknown	unknown	122093	396286	0.308093
sd1148	unknown	unknown	unknown	172125	560120	0.307301
sd2854	unknown	unknown	unknown	4654.61	15204.9	0.306125
sd0523	unknown	unknown	unknown	47377.3	155146	0.305373
sd2286	unknown	unknown	unknown	342825	1.12594e+06	0.304479
sd2074	unknown	unknown	unknown	549455	1.80601e+06	0.304237
sd2381	unknown	unknown	unknown	223354	738899	0.30228
sd2692	unknown	unknown	unknown	316967	1.05438e+06	0.300618
sd0270	unknown	unknown	unknown	1.06789e+06	3.56904e+06	0.29921
sd0623	unknown	unknown	unknown	87283.1	292466	0.298438
sd0379	unknown	unknown	unknown	22631.3	76471.3	0.295945
sd2488	unknown	unknown	unknown	239963	812728	0.295256
sd0154	unknown	unknown	unknown	35972.6	123195	0.291998
sd0062	unknown	unknown	unknown	3306.58	11328.5	0.291882
sd1344	unknown	unknown	unknown	380236	1.31738e+06	0.288631
sd0391	unknown	unknown	unknown	60510.3	209676	0.28859
sd1542	unknown	unknown	unknown	3.8892e+06	1.34841e+07	0.288428
sd0668	unknown	unknown	unknown	256728	890365	0.28834
sd2248	unknown	unknown	unknown	3.83168e+06	1.33374e+07	0.287289
sd0509	unknown	unknown	unknown	103885	362431	0.286634
sd2390	unknown	unknown	unknown	73818.4	257930	0.286196
sd3519	unknown	unknown	unknown	117975	412559	0.285959
sd0822	unknown	unknown	unknown	102993	361329	0.285039
sd0416	unknown	unknown	unknown	86318.7	306331	0.281782
sd2425	unknown	unknown	unknown	559055	1.98731e+06	0.281312
sd0757	unknown	unknown	unknown	362120	1.29025e+06	0.280658
sd0036	unknown	unknown	unknown	29871.3	106475	0.280548
sd2675	unknown	unknown	unknown	171608	614707	0.27917
sd2731	unknown	unknown	unknown	51990.1	187213	0.277706
sd2691	unknown	unknown	unknown	918388	3.33749e+06	0.275174
sd2552	unknown	unknown	unknown	14463.9	52642.3	0.274757
sd2259	unknown	unknown	unknown	486187	1.76985e+06	0.274706
sd2423	unknown	unknown	unknown	121150	441740	0.274257
sd2404	unknown	unknown	unknown	133682	488701	0.273546
sd2981	unknown	unknown	unknown	27348.5	100344	0.272547
sd0462	unknown	unknown	unknown	10843.2	39819.3	0.272309
sd2636	unknown	unknown	unknown	740493	2.72011e+06	0.27223
sd2097	unknown	unknown	unknown	55502.1	204420	0.27151
sd0907	unknown	unknown	unknown	197242	729231	0.27048
sd2560	unknown	unknown	unknown	247017	919437	0.268661
sd1458	unknown	unknown	unknown	844632	3.15848e+06	0.267418
sd2857	unknown	unknown	unknown	695.213	2602.74	0.267108
sd1062	unknown	unknown	unknown	136833	514182	0.266117
sd3155	unknown	unknown	unknown	17244.1	65398.7	0.263676
sd2853	unknown	unknown	unknown	926233	3.53774e+06	0.261815
sd3186	unknown	unknown	unknown	8528.45	32591.5	0.261678
sd3117	unknown	unknown	unknown	49680.7	191173	0.259873
sd0436	unknown	unknown	unknown	25818.5	99795.8	0.258714
sd1286	unknown	unknown	unknown	422920	1.63797e+06	0.258198
sd2750	unknown	unknown	unknown	169562	657932	0.257719
sd0599	unknown	unknown	unknown	84332	330223	0.255379
sd1423	unknown	unknown	unknown	929023	3.64463e+06	0.254902
sd2751	unknown	unknown	unknown	80677.2	317577	0.25404
sd0312	unknown	unknown	unknown	64919.7	258450	0.251189
sd0268	unknown	unknown	unknown	56678.3	228144	0.248433
sd0164	unknown	unknown	unknown	19913	80541.2	0.24724
sd3016	unknown	unknown	unknown	142366	582814	0.244273
sd2561	unknown	unknown	unknown	78996.7	323965	0.243843
sd1216	unknown	unknown	unknown	214742	896152	0.239626
sd2616	unknown	unknown	unknown	223409	935808	0.238734
sd0486	unknown	unknown	unknown	33266.3	140751	0.236349
sd0658	unknown	unknown	unknown	181844	769699	0.236254
sd1353	unknown	unknown	unknown	174710	749919	0.232972
sd2121	unknown	unknown	unknown	10171	43915.9	0.231602
sd2122	unknown	unknown	unknown	18914.9	82026.5	0.230595
sd2638	unknown	unknown	unknown	275584	1.20267e+06	0.229144
sd3045	unknown	unknown	unknown	14848.8	66421.6	0.223555
sd0747	unknown	unknown	unknown	258248	1.16055e+06	0.222522
sd2823	unknown	unknown	unknown	10958.9	49593	0.220976
sd0733	unknown	unknown	unknown	106045	486119	0.218146
sd3044	unknown	unknown	unknown	48601.4	223003	0.217941
sd3005	unknown	unknown	unknown	18674.5	87069.8	0.214478
sd2861	unknown	unknown	unknown	91512.1	427554	0.214037
sd2754	unknown	unknown	unknown	21921.8	102538	0.213791
sd1440	unknown	unknown	unknown	313420	1.48203e+06	0.211481
sd1552	unknown	unknown	unknown	547924	2.60006e+06	0.210735
sd2966	unknown	unknown	unknown	30740.1	146204	0.210255
sd2465	unknown	unknown	unknown	549488	2.64417e+06	0.207811
sd1963	unknown	unknown	unknown	4479.3	21716.3	0.206264
sd0812	unknown	unknown	unknown	173109	839861	0.206117
sd1020	unknown	unknown	unknown	274514	1.33629e+06	0.20543
sd0203	unknown	unknown	unknown	23001.9	112073	0.205241
sd2594	unknown	unknown	unknown	48039.3	234725	0.204662
sd2944	unknown	unknown	unknown	277787	1.35844e+06	0.204489
sd0859	unknown	unknown	unknown	39293.6	193302	0.203276
sd0213	unknown	unknown	unknown	37945.9	187577	0.202295
sd3069	unknown	unknown	unknown	17441.9	86540.4	0.201547
sd0252	unknown	unknown	unknown	18955.4	94399.3	0.2008
sd1605	unknown	unknown	unknown	2.49808e+06	1.24629e+07	0.20044
sd0434	unknown	unknown	unknown	167895	841962	0.199409
sd2483	unknown	unknown	unknown	380781	1.92378e+06	0.197933
sd2361	unknown	unknown	unknown	219824	1.11783e+06	0.196653
sd3094	unknown	unknown	unknown	203078	1.06917e+06	0.18994
sd2790	unknown	unknown	unknown	202733	1.06893e+06	0.189659
sd1583	unknown	unknown	unknown	4.63752e+06	2.45889e+07	0.188602
sd0906	unknown	unknown	unknown	247300	1.32391e+06	0.186796
sd0813	unknown	unknown	unknown	62566	338050	0.185079
sd2753	unknown	unknown	unknown	1.83629e+06	9.96307e+06	0.18431
sd0816	unknown	unknown	unknown	30493.7	167122	0.182464
sd0769	unknown	unknown	unknown	34772.5	191225	0.181841
sd3056	unknown	unknown	unknown	331330	1.85852e+06	0.178276
sd1631	unknown	unknown	unknown	597301	3.44117e+06	0.173575
sd0796	unknown	unknown	unknown	144547	838117	0.172466
sd3061	unknown	unknown	unknown	92008	538080	0.170993
sd1942	unknown	unknown	unknown	220002	1.29099e+06	0.170413
sd1705	unknown	unknown	unknown	1.81638e+06	1.06675e+07	0.170273
sd3060	unknown	unknown	unknown	106281	626695	0.169589
sd1386	unknown	unknown	unknown	1.81628e+06	1.07894e+07	0.16834
sd2503	unknown	unknown	unknown	29313.7	174426	0.168058
sd3118	unknown	unknown	unknown	81066.3	484640	0.167271
sd1034	unknown	unknown	unknown	332076	2.00326e+06	0.165768
sd0797	unknown	unknown	unknown	52908	320065	0.165304
sd1723	unknown	unknown	unknown	563.915	3430.68	0.164374
sd1228	unknown	unknown	unknown	131652	801328	0.164292
sd2439	unknown	unknown	unknown	17848.2	110715	0.161208
sd2114	unknown	unknown	unknown	19815.1	124548	0.159096
sd0558	unknown	unknown	unknown	38581	244831	0.157582
sd2113	unknown	unknown	unknown	5715.8	37824.6	0.151113
sd1497	unknown	unknown	unknown	235776	1.57665e+06	0.149542
sd0566	unknown	unknown	unknown	119460	826777	0.144489
sd0283	unknown	unknown	unknown	21688	152013	0.142672
sd2117	unknown	unknown	unknown	5701.31	40274.6	0.141561
sd1151	unknown	unknown	unknown	27062.3	199020	0.135978
sd0581	unknown	unknown	unknown	28834.2	213723	0.134914
sd2846	unknown	unknown	unknown	14352.6	106568	0.13468
sd0647	unknown	unknown	unknown	101150	751130	0.134663
sd2994	unknown	unknown	unknown	9350.86	69604.1	0.134343
sd2112	unknown	unknown	unknown	57329.5	428461	0.133803
sd2116	unknown	unknown	unknown	3510.24	26594.5	0.131991
sd2845	unknown	unknown	unknown	88068.2	668163	0.131806
sd2115	unknown	unknown	unknown	18610.8	142793	0.130334
sd0692	unknown	unknown	unknown	50393.5	387794	0.129949
sd1439	unknown	unknown	unknown	173949	1.3477e+06	0.129071
sd1308	unknown	unknown	unknown	258433	2.0183e+06	0.128045
sd1411	unknown	unknown	unknown	907444	7.10635e+06	0.127695
sd2963	unknown	unknown	unknown	14270.8	112897	0.126405
sd2522	unknown	unknown	unknown	1556.48	12813.8	0.121469
sd0507	unknown	unknown	unknown	12477.9	103900	0.120096
sd2496	unknown	unknown	unknown	195878	1.63341e+06	0.119919
sd0554	unknown	unknown	unknown	41510.5	351625	0.118053
sd3219	unknown	unknown	unknown	14279.5	122886	0.116201
sd3294	unknown	unknown	unknown	5329.52	46613.6	0.114334
sd0366	unknown	unknown	unknown	28577.9	253339	0.112805
sd2640	unknown	unknown	unknown	3950.94	35355.9	0.111748
sd0131	unknown	unknown	unknown	7316.37	65944.8	0.110947
sd0376	unknown	unknown	unknown	87980.4	800444	0.109915
sd0659	unknown	unknown	unknown	9041.57	82505.4	0.109588
sd0904	unknown	unknown	unknown	24495.9	227475	0.107686
sd1419	unknown	unknown	unknown	24063	225207	0.106848
sd3225	unknown	unknown	unknown	8638.55	81331.7	0.106214
sd3226	unknown	unknown	unknown	2082.26	19622.3	0.106117
sd3222	unknown	unknown	unknown	3055.94	30171	0.101287
sd2298	unknown	unknown	unknown	250286	2.47525e+06	0.101116
sd1378	unknown	unknown	unknown	147667	1.48789e+06	0.0992459
sd3083	unknown	unknown	unknown	4070.71	41805	0.0973738
sd0701	unknown	unknown	unknown	15645.1	166736	0.0938312
sd0932	unknown	unknown	unknown	24289.3	259173	0.0937186
sd3520	unknown	unknown	unknown	1374.89	14751.2	0.0932055
sd0433	unknown	unknown	unknown	4073.38	44048	0.092476
sd3084	unknown	unknown	unknown	1811.17	20175.5	0.089771
sd3096	unknown	unknown	unknown	22537.5	267344	0.0843015
sd0849	unknown	unknown	unknown	18787	243184	0.0772544
sd3185	unknown	unknown	unknown	5756.16	79678	0.0722428
sd3283	unknown	unknown	unknown	2684.41	37218.2	0.0721263
sd2550	unknown	unknown	unknown	18863.2	265489	0.0710506
sd0528	unknown	unknown	unknown	2401.75	35123.6	0.0683799
sd3177	unknown	unknown	unknown	15163.4	233943	0.0648168
sd0570	unknown	unknown	unknown	25201.6	411534	0.0612382
sd3281	unknown	unknown	unknown	2222.18	36659.3	0.060617
sd0206	unknown	unknown	unknown	28283.3	498345	0.0567545
sd3231	unknown	unknown	unknown	4667.91	83469.6	0.0559236
sd0548	unknown	unknown	unknown	2521.42	46252.5	0.0545144
sd1046	unknown	unknown	unknown	5773.37	115880	0.049822
sd1253	unknown	unknown	unknown	11964.1	242595	0.049317
sd0420	unknown	unknown	unknown	4395	90930.5	0.0483336
sd0092	unknown	unknown	unknown	719.47	16182	0.0444612
sd2379	unknown	unknown	unknown	4411.72	100269	0.0439988
sd1117	unknown	unknown	unknown	5955.34	139816	0.0425941
sd3470	unknown	unknown	unknown	68.1797	1729.87	0.0394131
sd0037	unknown	unknown	unknown	1375.25	36076	0.038121
sd1551	unknown	unknown	unknown	12988.3	354405	0.0366481
sd3261	unknown	unknown	unknown	113.617	3558.93	0.0319246
sd1347	unknown	unknown	unknown	1835.89	57858.9	0.0317304
sd2905	unknown	unknown	unknown	344.528	11086.8	0.0310754
sd2785	unknown	unknown	unknown	6619.08	240848	0.0274824
sd2786	unknown	unknown	unknown	1103.68	41807.8	0.0263988
sd2875	unknown	unknown	unknown	758.872	41138.9	0.0184466
sd3471	unknown	unknown	unknown	26.5242	2583.79	0.0102656
sd3387	unknown	unknown	unknown	16.8185	3614.49	0.00465308
sd3472	unknown	unknown	unknown	817.857	269608	0.0030335
sd3473	unknown	unknown	unknown	298.908	99512	0.00300374
sd3474	unknown	unknown	unknown	21.2225	7464.26	0.00284321
sd1234	unknown	unknown	unknown	37.9959	28080.7	0.0013531

## Sheet: Table S3
Table S3. The CVs of the metabolic features in wild and cultivars.
ID	Ion_mode	Q1	Q3	RT	Compound_name	Class_I	Class_II	Average_Samples	CV_Samples%	Average CV%
sd1690	positive	280.2	221.1	3.26	feruloylcholine	Alkaloids	Alkaloids	7305.19	1545.93	200.9
sd0731	positive	310.2	251.1	3.28	sinapine	Alkaloids	Alkaloids	12732.1	1490.8
sd0047	positive	307.1	131.4	5.79	N-Cinnamoyl serotonin	Alkaloids	Alkaloids	13364.2	441.462
sd0198	positive	314.1	177.1	4.98	N-cis-feruloyl tyramine	Alkaloids	Alkaloids	32202.4	349.078
sd1852	positive	551.2	303	3.97	Betanin	Alkaloids	Alkaloids	67167.7	204.99
sd1505	positive	86.1	69.2	1.29	Piperidine	Alkaloids	Alkaloids	18988	124.424
sd1251	positive	258.2	104.2	0.9	sn-Glycero-3-phosphocholine	Alkaloids	Alkaloids	521835	97.5362
sd1731	positive	138	94.01	0.86	Trigonelline	Alkaloids	Alkaloids	1.21219e+07	96.511
sd1213	positive	432.348	415	3.52	Peimine	Alkaloids	Alkaloids	469106	78.2576
sd1405	positive	132.1	57.1	1.29	6-Deoxyfagomine	Alkaloids	Alkaloids	568712	64.47
sd1814	positive	120.1	103.1	2.05	N-benzylmethylene isomethylamine	Alkaloids	Alkaloids	7.71709e+06	58.8007
sd0915	positive	184.05	148	1.77	4-Pyridoxic acid	Alkaloids	Alkaloids	91912.2	55.5296
sd0124	positive	166.1	121.3	1.23	Hordenine	Alkaloids	Alkaloids	24837.2	55.2858
sd0768	positive	153.06	136.1	1.21	1,4-dihydro-1-Methyl-4-oxo-3-pyridinecarboxamide	Alkaloids	Alkaloids	197652	54.8625
sd1197	positive	118.1	59	0.88	Betaine	Alkaloids	Alkaloids	392099	50.5328
sd2913	negitive	241.1	198	4.45	lumichrome	Alkaloids	Alkaloids	42105.1	44.8244
sd2906	negitive	160	116	4.44	Indole-3-carboxylic acid	Alkaloids	Alkaloids	144394	37.0586
sd0806	positive	219	160	3.51	N-Acetyl-5-hydroxytryptamine	Alkaloids	Alkaloids	143276	34.5526
sd1329	positive	184	125	0.92	O-Phosphocholine	Alkaloids	Alkaloids	613204	33.1477
sd1084	positive	343.1	240.7	6.63	Cocamidopropyl betaine	Alkaloids	Alkaloids	74857.4	31.3315
sd1004	positive	147.12	87.2	0.59	Acetylcholine	Alkaloids	Alkaloids	327343	27.9656
sd0540	positive	126	103	0.65	taurine	Alkaloids	Alkaloids	96912.4	18.1584
sd1681	positive	144.1	84.1	0.65	Stachydrine	Alkaloids	Alkaloids	5.17907e+06	13.8386
sd1688	positive	144.1	84	0.65	Proline betaine (ProBet)	Alkaloids	Alkaloids	8.76516e+06	11.6072
sd1266	positive	353.1	177.1	4.86	N-Feruloyl serotonin	Alkaloids	Phenolamides	65172.9	709.26
sd1521	positive	251.2	147.2	3.17	p-Coumaroyl-2-hydroxyputrescine	Alkaloids	Phenolamides	103.123	646.781
sd0153	positive	314.1	177.1	4.98	N-trans-feruloyl tyramine	Alkaloids	Phenolamides	24109.8	405.37
sd1349	positive	323.4	147.2	4.74	N-p-coumaroyl serotonin	Alkaloids	Phenolamides	225560	385.011
sd0059	positive	314.1	177.1	4.98	N-Feruloyl tyramine	Alkaloids	Phenolamides	35015.2	353.761
sd0965	positive	268	121	5.96	Cinnamoyl tyramine	Alkaloids	Phenolamides	1756.12	327.183
sd0575	positive	498.6	177.2	3.94	N', N''-DiFeruloyl spermidine	Alkaloids	Phenolamides	16481.8	290.947
sd0674	positive	295	206.9	2.81	N-Sinapoyl putrescine	Alkaloids	Phenolamides	42372.1	287.027
sd1146	positive	321.1	177.2	2.79	N-Feruloyl spermidine	Alkaloids	Phenolamides	182247	231.015
sd0992	positive	292.1	147.4	1.9	N-p-Coumaroyl spermidine	Alkaloids	Phenolamides	33924	161.347
sd1653	positive	249.3	147.2	2.75	N-p-Coumaroyl cadaverine	Alkaloids	Phenolamides	1.1247e+06	159.04
sd1302	positive	251.1	163.2	2.13	N-Caffeoyl putrescine	Alkaloids	Phenolamides	809784	155.032
sd1711	positive	355.4	163.2	2.54	N', N''-Caffeoyl benzoyl putrescine	Alkaloids	Phenolamides	2.323e+06	153.515
sd1745	positive	177	160	1.88	serotonin	Alkaloids	Phenolamides	1.98843e+07	146.6
sd1750	positive	177.2	160.3	1.89	N-hydroxy tryptamine	Alkaloids	Phenolamides	2.86762e+07	140.703
sd1379	positive	161.1	144	3.04	L-Tryptamine	Alkaloids	Phenolamides	68985.3	127.765
sd0201	positive	293.3	163.2	2.86	N-caffeoyl-agmatine	Alkaloids	Phenolamides	1224.53	124.912
sd1284	positive	397.1	147.3	1.92	N-hexosyl-p-coumaroyl putrescine	Alkaloids	Phenolamides	631849	123.476
sd1642	positive	307.2	177.2	3	N-Feruloyl agmatine	Alkaloids	Phenolamides	1.26791e+06	122.543
sd1783	positive	235.1	146.8	2.44	N-p-Coumaroyl putrescine	Alkaloids	Phenolamides	2.99705e+07	100.283
sd0115	positive	103	86	0.85	1,5-Diaminopentane	Alkaloids	Phenolamides	9490.1	88.324
sd0229	positive	485.1	323.1	3.45	N-hexosyl-p-coumaroyl serotonin	Alkaloids	Phenolamides	152187	79.7746
sd0326	positive	615	177	3.12	N', N''-DiFeruloylagamtine-N-arabinoside	Alkaloids	Phenolamides	87337.4	63.2809
sd1670	positive	265.1	177.1	2.69	N-Feruloyl putrescine	Alkaloids	Phenolamides	7.54738e+06	62.6774
sd0785	positive	89	72	0.85	Putrescine	Alkaloids	Phenolamides	40998	47.1104
sd1336	positive	704.1	177.2	5.02	N', N'', N'''-diferuloyl,sinapoyl spermidine	Alkaloids	Phenolamides	3.15148e+06	44.5263
sd1014	positive	131	114	0.86	N-Acetylputrescine	Alkaloids	Phenolamides	124009	37.0368
sd0938	positive	131.1	114.1	0.87	Agmatine	Alkaloids	Phenolamides	157179	34.9483
sd1786	positive	203	83	0.65	Spermine	Alkaloids	Phenolamides	2.67569e+07	17.6606
sd0360	positive	133	116	0.7	L(+)-Ornithine	Amino acid and derivatives	Amino acid and derivatives	14413.8	264.995	64.76
sd1152	positive	133.1	74	0.95	L-Asparagine Anhydrous	Amino acid and derivatives	Amino acid and derivatives	92395.1	183.069
sd1177	positive	178	161	1.89	N-formylmethionine	Amino acid and derivatives	Amino acid and derivatives	205842	181.66
sd1936	negitive	131.054	114	0.77	L-Asparagine	Amino acid and derivatives	Amino acid and derivatives	1.09619e+06	178.591
sd1914	negitive	173.1	131.1	0.74	L-(+)-Arginine	Amino acid and derivatives	Amino acid and derivatives	1.64827e+06	145.094
sd1947	negitive	174.1	131.1	0.78	L-Citrulline	Amino acid and derivatives	Amino acid and derivatives	890480	127.105
sd1950	negitive	145.069	109	0.78	L-Glutamine	Amino acid and derivatives	Amino acid and derivatives	3.88172e+06	117.007
sd2824	negitive	245	203.2	4.06	Acetyl tryptophan	Amino acid and derivatives	Amino acid and derivatives	101182	108.302
sd0874	positive	279.2	120.1	3.58	leucylphenylalanine	Amino acid and derivatives	Amino acid and derivatives	76442.3	106.845
sd1161	positive	175	84	0.84	L-Theanine	Amino acid and derivatives	Amino acid and derivatives	497127	103.286
sd1787	positive	147	84	0.92	L-(+)-Lysine	Amino acid and derivatives	Amino acid and derivatives	1.08532e+07	93.6651
sd0891	positive	132.1	57	1.29	N-Propionylglycine	Amino acid and derivatives	Amino acid and derivatives	27852.7	91.8019
sd2089	negitive	128	82	1.18	L-Pipecolic acid	Amino acid and derivatives	Amino acid and derivatives	74545.1	86.6854
sd0389	positive	132.066	73	0.84	cis-4-Hydroxy-D-proline	Amino acid and derivatives	Amino acid and derivatives	14250.2	85.2137
sd1781	positive	205.1	146	2.58	L-Tryptophan	Amino acid and derivatives	Amino acid and derivatives	2.14434e+07	83.5803
sd0908	positive	237.1	192	2.16	N'-Formylkynurenine	Amino acid and derivatives	Amino acid and derivatives	50470.4	73.5341
sd1913	negitive	154.1	137	0.73	L-Histidine	Amino acid and derivatives	Amino acid and derivatives	499618	72.0591
sd0241	positive	225.1	121	3.75	3-Hydroxykynurenine	Amino acid and derivatives	Amino acid and derivatives	79699.8	71.4705
sd0681	positive	324.2	162.1	2.11	4,6-Dihydroxyquinoline O-hexoside	Amino acid and derivatives	Amino acid and derivatives	952728	70.1848
sd0920	positive	136	118.1	1.27	DL-homocysteine	Amino acid and derivatives	Amino acid and derivatives	42097.3	68.4564
sd2025	negitive	611.1	306.2	0.87	Glutathione oxidized	Amino acid and derivatives	Amino acid and derivatives	1.43302e+06	65.8151
sd1833	positive	132	86	1.34	L-Isoleucine	Amino acid and derivatives	Amino acid and derivatives	2.27811e+07	61.6632
sd0098	positive	198.2	152.2	1.2	3,4-Dihydroxy-DL-phenylalanine	Amino acid and derivatives	Amino acid and derivatives	60453.4	60.1334
sd1364	positive	102.05	56	0.93	1-Aminocyclopropanecarboxylic acid	Amino acid and derivatives	Amino acid and derivatives	243696	60.0241
sd2149	negitive	161	99	1.47	3-Hydroxy-3-methylpentane-1,5-dioic acid	Amino acid and derivatives	Amino acid and derivatives	305790	59.2076
sd2449	negitive	222.1	180	2.73	N-Acetyl-L-tyrosine	Amino acid and derivatives	Amino acid and derivatives	513636	58.6795
sd1457	positive	150.1	61	1.2	DL-Methionine	Amino acid and derivatives	Amino acid and derivatives	1.18322e+06	58.5408
sd0102	positive	170.1	124	0.85	1-Methylhistidine	Amino acid and derivatives	Amino acid and derivatives	58864.6	57.9764
sd1063	positive	204.1	144.1	3.96	4-Hydroxy-6-methylquinoline-3-carboxylic acid	Amino acid and derivatives	Amino acid and derivatives	169653	57.7523
sd2127	negitive	130.1	84	1.25	L-Leucine	Amino acid and derivatives	Amino acid and derivatives	204244	57.6877
sd1948	negitive	159.2	88	0.78	D-Alanyl-D-Alanine	Amino acid and derivatives	Amino acid and derivatives	376744	57.5029
sd2418	negitive	145.1	101	2.63	2,3-dimethylsuccinic acid	Amino acid and derivatives	Amino acid and derivatives	119885	57.0489
sd1273	positive	118	58	0.87	N-acetylglycine	Amino acid and derivatives	Amino acid and derivatives	678325	54.4714
sd1804	positive	118	72	0.93	Dl-Norvaline	Amino acid and derivatives	Amino acid and derivatives	1.55184e+07	54.3146
sd2076	negitive	249.3	128	1.17	γ-Glu-Cys	Amino acid and derivatives	Amino acid and derivatives	39989.5	54.1694
sd0898	positive	237.1	120.1	2.2	DL-Alanyl-DL-phenylalanine	Amino acid and derivatives	Amino acid and derivatives	15537.2	54.1569
sd1927	negitive	132	88	0.75	L-Aspartic acid	Amino acid and derivatives	Amino acid and derivatives	9.14264e+06	53.6397
sd1372	positive	104	86	0.84	N,N-Dimethylglycine	Amino acid and derivatives	Amino acid and derivatives	193282	53.4409
sd0996	positive	189.2	126	0.9	N6-Acetyl-L-lysine	Amino acid and derivatives	Amino acid and derivatives	473464	53.3589
sd1951	negitive	102.063	85	0.78	2-Aminoisobutyric acid	Amino acid and derivatives	Amino acid and derivatives	21542.1	53.0932
sd2612	negitive	172.105	130	3.32	N-Acetyl-l-leucine	Amino acid and derivatives	Amino acid and derivatives	1.00211e+06	52.7823
sd0476	positive	164	104	2.02	L-Methionine methyl ester	Amino acid and derivatives	Amino acid and derivatives	22667.5	52.3916
sd0325	positive	322.1	176	1.38	S-(methyl)glutathione	Amino acid and derivatives	Amino acid and derivatives	71688.6	51.5505
sd1416	positive	150	61	1.2	L-Methionine	Amino acid and derivatives	Amino acid and derivatives	2.23391e+06	51.531
sd1252	positive	190.1	130	1.23	N-Acetyl-L-glutamic acid	Amino acid and derivatives	Amino acid and derivatives	408746	50.8501
sd1934	negitive	104	73.7	0.77	L-Serine	Amino acid and derivatives	Amino acid and derivatives	2.14757e+06	50.7869
sd1808	positive	118.1	72.1	0.93	L-Valine	Amino acid and derivatives	Amino acid and derivatives	3.51502e+07	50.621
sd1415	positive	120	74	0.94	L-Threonine	Amino acid and derivatives	Amino acid and derivatives	373935	48.4737
sd1563	positive	90.048	44	0.91	L-Alanine	Amino acid and derivatives	Amino acid and derivatives	327487	48.0094
sd0014	positive	269	136	0.99	L-Homocystine	Amino acid and derivatives	Amino acid and derivatives	13105.3	46.8383
sd0023	positive	212.2	166	1.2	(-)-3-(3,4-Dihydroxyphenyl)-2-methylalanine	Amino acid and derivatives	Amino acid and derivatives	26232.4	43.9473
sd2087	negitive	180.1	119.3	1.18	L-(-)-Tyrosine	Amino acid and derivatives	Amino acid and derivatives	710893	43.7374
sd1795	positive	166.19	77	2.05	D-(+)-Phenylalanine	Amino acid and derivatives	Amino acid and derivatives	1.40763e+07	43.6887
sd1230	positive	304.2	185.1	0.94	Nicotianamine	Amino acid and derivatives	Amino acid and derivatives	655297	43.311
sd1305	positive	385	250	1.59	S-(5'-Adenosy)-L-homocysteine	Amino acid and derivatives	Amino acid and derivatives	514429	40.4897
sd2708	negitive	206.1	147.1	3.7	N-Acetyl-L-phenylalanine	Amino acid and derivatives	Amino acid and derivatives	482512	40.2332
sd1270	positive	219	202	0.92	(5-L-Glutamyl)-L-amino acid	Amino acid and derivatives	Amino acid and derivatives	576441	40.2044
sd2139	negitive	219.1	144	1.3	5-Hydroxy-L-tryptophan	Amino acid and derivatives	Amino acid and derivatives	58605.2	40.0421
sd1043	positive	112.08	95	0.9	Histamine	Amino acid and derivatives	Amino acid and derivatives	167661	39.7121
sd0847	positive	189.1	86.1	2.08	glycylisoleucine	Amino acid and derivatives	Amino acid and derivatives	260877	36.9293
sd1760	positive	368.1	206	2.18	Xanthurenic acid O-hexoside	Amino acid and derivatives	Amino acid and derivatives	2.73629e+07	36.6081
sd1038	positive	203.1	86.1	2.42	alanylleucine	Amino acid and derivatives	Amino acid and derivatives	153006	36.3284
sd0760	positive	189.1	86	2.08	N-Glycyl-L-leucine	Amino acid and derivatives	Amino acid and derivatives	529394	36.0078
sd1483	positive	138.084	103	1.52	L-Tyramine	Amino acid and derivatives	Amino acid and derivatives	3.18662e+06	34.7613
sd0918	positive	223.1	120.1	2.26	glycylphenylalanine	Amino acid and derivatives	Amino acid and derivatives	193279	34.6383
sd1448	positive	458.1	116.3	0.85	Aspartic acid di-O-glucoside	Amino acid and derivatives	Amino acid and derivatives	2.8513e+06	33.6205
sd2233	negitive	164.1	103	2.03	L-Phenylalanine	Amino acid and derivatives	Amino acid and derivatives	1.15485e+07	32.716
sd1938	negitive	146	102	0.77	Glutamic acid	Amino acid and derivatives	Amino acid and derivatives	4.39984e+07	31.4926
sd1935	negitive	146.1	102	0.77	L-Glutamic acid	Amino acid and derivatives	Amino acid and derivatives	4.10098e+07	30.8754
sd1736	positive	116.1	70.1	0.87	L-Proline	Amino acid and derivatives	Amino acid and derivatives	1.10801e+07	29.631
sd0830	positive	399.2	250	1.1	S-(5'-Adenosyl)-L-methionine	Amino acid and derivatives	Amino acid and derivatives	1.89122e+07	26.9494
sd2108	negitive	160	98	1.19	N-Acetylthreonine	Amino acid and derivatives	Amino acid and derivatives	300056	22.744
sd0723	positive	166	102	0.65	Methionine sulfoxide	Amino acid and derivatives	Amino acid and derivatives	190008	19.5322
sd0885	positive	148.1	60.1	0.57	O-Acetylserine	Amino acid and derivatives	Amino acid and derivatives	565236	15.0214
sd1983	negitive	503.442	323	0.83	D(+)-Melezitose	Carbohydrates	Carbohydrates	13000.4	62.1027	37.06
sd1041	positive	121.042	93.058	1.52	D(-)-Threose	Carbohydrates	Carbohydrates	20726.2	58.0527
sd1946	negitive	649.1	145	0.78	D(+)-Melezitose O-rhamnoside	Carbohydrates	Carbohydrates	135288	54.9195
sd1952	negitive	179	59	0.78	D-(+)-Mannose	Carbohydrates	Carbohydrates	1.02565e+06	48.7768
sd1996	negitive	421.1	241.1	0.84	Trehalose 6-phosphate	Carbohydrates	Carbohydrates	355156	43.1429
sd1911	negitive	259.022	97	0.72	D-Fructose 6-phosphate-disodium salt	Carbohydrates	Carbohydrates	4.19625e+06	27.8214
sd1908	negitive	259	97	0.72	Glucose-1-phosphate	Carbohydrates	Carbohydrates	4.31312e+06	27.7201
sd1907	negitive	259	97	0.72	D-Fructose 6-phosphate	Carbohydrates	Carbohydrates	1.37795e+06	27.3394
sd0864	positive	222	144	0.67	N-Acetyl-D-glucosamine	Carbohydrates	Carbohydrates	474661	25.4754
sd1969	negitive	341	119	0.81	D-(+)-Sucrose	Carbohydrates	Carbohydrates	4.48407e+07	19.6714
sd0235	positive	180	162	0.46	Glucosamine	Carbohydrates	Carbohydrates	582461	12.659
sd1684	positive	463.123	301	3.08	Peonidin O-hexoside	Flavone	Anthocyanins	981688	437.295	117.36
sd2400	negitive	465.1	285.1	2.58	Cyanidin O-syringic acid	Flavone	Anthocyanins	219727	199.387
sd1806	positive	595	287	2.87	Cyanidin 3-O-rutinoside (Keracyanin)	Flavone	Anthocyanins	1.03797e+06	168.553
sd1825	positive	449	287	2.82	Cyanidin-3-Galc	Flavone	Anthocyanins	8.23323e+06	109.513
sd1777	positive	301.1	286	4.15	Peonidin	Flavone	Anthocyanins	4.00246e+07	62.2811
sd1817	positive	449.1	287.1	3.98	Anthocyanin 3-O-beta-D-glucoside	Flavone	Anthocyanins	2.02011e+08	37.5804
sd0682	positive	551.2	419.1	3.61	Naringenin 7-O-(2-β-Dapiofuranosyl)-β-Dglucopyranoside	Flavone	Dihydro flavonoid	50515.3	239.639
sd3140	negitive	301.079	164	5.81	Hesperetin	Flavone	Dihydro flavonoid	73331.6	201.353
sd3141	negitive	301.1	151	5.81	Homoeriodictyol	Flavone	Dihydro flavonoid	71463.8	186.722
sd3021	negitive	287.063	135	5.13	Eriodictyol	Flavone	Dihydro flavonoid	302456	186.4
sd0807	positive	303.1	153	5.78	Homoeriodictyol, (-)-(SH)	Flavone	Dihydro flavonoid	254958	180.497
sd1595	positive	419.1	383.1	4.05	O-methylnaringenin C-pentoside	Flavone	Dihydro flavonoid	453873	170.278
sd2629	negitive	449.1	287	3.43	Eriodictyol C-hexoside	Flavone	Dihydro flavonoid	712915	155.726
sd1207	positive	611.19	303	3.84	Hesperetin 7-rutinoside (Hesperidin)	Flavone	Dihydro flavonoid	2.55973e+06	125.941
sd0770	positive	537	289	4.56	Eriodictyol O-malonylhexoside	Flavone	Dihydro flavonoid	305589	123.501
sd1147	positive	435.121	273	4.34	Naringenin 7-O-glucoside (Prunin)	Flavone	Dihydro flavonoid	1.02336e+06	107.262
sd3054	negitive	491.1	287.1	5.4	Acetyl-eriodictyol O-hexoside	Flavone	Dihydro flavonoid	8466.31	104.514
sd2317	negitive	625.2	565.3	2.33	Hesperetin O-hexosyl-O-hexoside	Flavone	Dihydro flavonoid	69502.9	97.6523
sd1644	positive	435.1	285.1	3.92	Naringenin C-hexoside	Flavone	Dihydro flavonoid	1.08457e+06	95.311
sd2992	negitive	593	285	4.86	Isosakuranetin-7-neohesperidoside (Poncirin)	Flavone	Dihydro flavonoid	4646.04	94.9647
sd0344	positive	789.1	626.8	2.92	Hesperetin C-hexosyl-O-hexosyl-O-hexoside	Flavone	Dihydro flavonoid	89857.5	88.8325
sd3109	negitive	271.069	151	5.71	Naringenin	Flavone	Dihydro flavonoid	158856	78.4303
sd2907	negitive	477.1	315	4.44	Persicoside	Flavone	Dihydro flavonoid	508754	76.1076
sd2707	negitive	595.166	287	3.7	Eriocitrin	Flavone	Dihydro flavonoid	119940	75.4355
sd2832	negitive	609.2	301	4.07	Hesperetin 7-O-neohesperidoside (Neohesperidin)	Flavone	Dihydro flavonoid	403418	71.6485
sd1734	positive	627.1	465.2	3.77	6-C-hexosyl-hesperetin O-hexoside	Flavone	Dihydro flavonoid	2.53084e+07	67.4069
sd0832	positive	521	273	4.57	Naringenin O-malonylhexoside	Flavone	Dihydro flavonoid	504174	65.4821
sd1470	positive	451	289	3.98	Eriodictyol 7-O-glucoside	Flavone	Dihydro flavonoid	1.05025e+07	52.5133
sd3081	negitive	271.07	151	5.57	Butin	Flavone	Dihydro flavonoid	77622.4	42.9092
sd1779	positive	613.1	451.1	3.44	Eriodictiol C-hexosyl-O-hexoside	Flavone	Dihydro flavonoid	5.32361e+07	39.8334
sd2718	negitive	549.2	387.1	3.74	Hesperetin O-malonylhexoside	Flavone	Dihydro flavonoid	400981	37.408
sd2710	negitive	593.1	285.6	3.71	Gallocatechin-catechin	Flavone	flavanols	629941	61.6229
sd3270	negitive	299.1	223.1	6.76	4'-Hydroxy-5,7-dimethoxyflavanone	Flavone	Flavanone	31109	128.78
sd0616	positive	503	255	5.29	Chrysin O-malonylhexoside	Flavone	Flavone	72962	1037.48
sd0418	positive	417.1	255.1	4.92	Chrysin 5-O-glucoside (Toringin)	Flavone	Flavone	189095	927.868
sd1519	positive	579.1	283.1	3.81	Apigenin-6-C-2-glucuronylxyloside	Flavone	Flavone	64708	745.072
sd0444	positive	417.2	255.1	4.91	Chrysin O-hexoside	Flavone	Flavone	361264	730.432
sd0385	positive	757.1	177.1	3.87	C-hexosyl-luteolin O-feruloylpentoside	Flavone	Flavone	2263.89	470.014
sd0802	positive	727.2	367	4.32	C-pentosyl-apigenin O-caffeoylhexoside	Flavone	Flavone	27531.8	328.77
sd2870	negitive	505.1	329.1	4.3	Tricin O-glucuronic acid	Flavone	Flavone	3124.61	280.232
sd1215	positive	643.1	331	4.89	Tricin O-vanilloylhexoside	Flavone	Flavone	239153	247.255
sd0878	positive	729.205	331	5.15	Tricin O-glyceryl-hexosyl-O-hexoside	Flavone	Flavone	131747	235.588
sd1594	positive	551.1	515.2	3.61	di-C,C-pentosyl-luteolin	Flavone	Flavone	681762	225.719
sd1528	positive	815.2	331	4.35	Tricin7-O-[(O-feruloyl-deoxyhexosyl)-O-hexoside]	Flavone	Flavone	23725	222.283
sd1692	positive	595.2	431	3.53	Luteolin C-hexoside,O-deoxyhexoside	Flavone	Flavone	2.62984e+06	220.141
sd1164	positive	417.2	297.1	4.25	Chrysin C-hexoside	Flavone	Flavone	72678.2	211.972
sd1514	positive	581.2	383.2	3.84	Luteolin O-hexosyl-O-pentoside	Flavone	Flavone	620966	205.485
sd2772	negitive	463	301	3.9	Quercetin 3-O-glucoside (Isotrifoliin)	Flavone	Flavone	3.09094e+06	203.911
sd2774	negitive	463	301	3.9	quercetin-3-O-galactoside	Flavone	Flavone	3.17861e+06	199.023
sd1441	positive	565.3	331	4.04	Tricin O-oxalylhexoside	Flavone	Flavone	2.1313e+06	198.851
sd1765	positive	595.2	449.1	3.53	Luteolin-7-O-rutin	Flavone	Flavone	2.84994e+06	193.287
sd1651	positive	403.1	367	4.4	Apigenin 8-C-pentoside	Flavone	Flavone	410318	191.399
sd1365	positive	801	301.1	4.56	Chrysoeriol O-feruloylhexosyl-O-hexoside	Flavone	Flavone	632932	175.992
sd1395	positive	801	301.2	4.56	8-C-hexosyl-apigenin O-sinapoylhexoside	Flavone	Flavone	754524	175.906
sd0778	positive	653.3	344.9	4.88	3’,4’,5’-Tricetin O-rutinoside	Flavone	Flavone	251503	164.372
sd2925	negitive	177.027	88.9	4.53	5,7-Dihydroxychromone	Flavone	Flavone	62712.1	153.683
sd1778	positive	609.1	463.3	3.89	Chrysoeriol C-hexosyl-O-rhamnoside	Flavone	Flavone	5.3118e+06	152.958
sd0819	positive	565	317	4.67	Selgin O-malonylhexoside	Flavone	Flavone	338327	146.849
sd1534	positive	595.1	301.4	4.25	Chrysoeriol O-hexosyl-O-pentoside	Flavone	Flavone	1.46636e+06	144.147
sd1624	positive	579.164	271.01	4.2	Apigenin 7-rutinoside (Isorhoifolin)	Flavone	Flavone	393035	143.753
sd2825	negitive	563.1	269.1	4.06	Apigenin O-hexosyl-O-pentoside	Flavone	Flavone	28210.3	139.795
sd2822	negitive	563.14	269.1	4.05	Apiin	Flavone	Flavone	27484.9	139.326
sd1756	positive	535.1	517.1	3.81	Apigenin-6-C-𝛽-D-xyloside-8-C-𝛽-Darabinoside	Flavone	Flavone	1.56519e+06	136.347
sd1546	positive	773.2	431	3.61	Luteolin O-(O-caffeoyl-hexoside)C-hexoside	Flavone	Flavone	1.15963e+07	135.578
sd1683	positive	669.2	331	3.91	Tricin 7-O-glucuronyl-O-hexoside	Flavone	Flavone	2.5911e+06	134.282
sd1687	positive	669.1	331	3.91	Tricin 5-O-feruloylhexoside	Flavone	Flavone	2.6548e+06	133.584
sd1564	positive	725.2	331.1	4.47	Tricin O-rhamnosyl-O-malonylhexoside	Flavone	Flavone	2.44068e+06	132.916
sd2713	negitive	623	341	3.71	Isoscoparin 7-O-glucoside	Flavone	Flavone	318305	131.221
sd1443	positive	557.2	331	4.33	Tricin 4'-O-(syringyl glyceryl)ether	Flavone	Flavone	845602	129.995
sd0538	positive	757.1	431.4	3.24	Luteolin C-hexosyl-O-rhamnoside O-hexoside	Flavone	Flavone	161085	129.779
sd1561	positive	519	271	4.55	Apigenin O-malonylhexoside	Flavone	Flavone	1.02807e+06	127.173
sd1320	positive	655	207	4.52	Luteolin O-sinapoylhexoside	Flavone	Flavone	1.11728e+06	126.649
sd1290	positive	655.2	207.2	4.52	C-hexosyl-luteolin O-sinapic acid	Flavone	Flavone	1.28875e+06	125.785
sd1511	positive	551	303.1	4.64	Tricetin O-malonylhexoside	Flavone	Flavone	2.25392e+06	125.027
sd0970	positive	655.2	449.1	4.52	Luteolin C-sinapoylhexoside	Flavone	Flavone	505875	124.817
sd2648	negitive	799.2	461.1	3.5	Isoscoparin 2-(6-(E)-ferulylglucoside)	Flavone	Flavone	292960	124.503
sd0876	positive	625.2	177.2	4.57	Luteolin O-feruloylhexoside	Flavone	Flavone	155904	122.726
sd1657	positive	535.109	331.1	4.62	Tricin 5-O-acetylglucoside	Flavone	Flavone	1.05979e+07	119.865
sd0804	positive	831	207.1	4.01	C-hexosyl-chrysoeriol O-sinapoylhexoside	Flavone	Flavone	1.0658e+06	119.786
sd1587	positive	757.3	163.2	3.87	C-hexosyl-apigenin O-caffeoylhexoside	Flavone	Flavone	1.21237e+07	116.881
sd1726	positive	595.2	457.2	3.28	6,8-di-C-glucoside Apigenine	Flavone	Flavone	240448	116.542
sd0500	positive	755.2	429.1	4.21	6'''-p-Coumaroylspinosin	Flavone	Flavone	178839	115.678
sd0539	positive	551.1	181.1	4.56	Quercetin-3-(6''-malonyl)-Glucoside	Flavone	Flavone	249351	115.313
sd2704	negitive	609.153	301	3.7	Quercetin 3-O-rutinoside (Rutin)	Flavone	Flavone	1.07893e+06	114.076
sd2904	negitive	435.1	167	4.43	Phloridzin	Flavone	Flavone	1940.3	111.535
sd1567	positive	479.1	383.1	4.07	Selgin C-hexoside (tricetin 3'-O-methyl ether=Selgin)	Flavone	Flavone	2.19729e+06	111.523
sd0624	positive	669	207	5.02	Chrysoeriol O-sinapoylhexoside	Flavone	Flavone	508467	111.22
sd1575	positive	477.1	297.2	4.07	O-methylChrysoeriol 8-C-hexoside	Flavone	Flavone	2.84493e+06	110.409
sd3279	negitive	343.082	313	6.85	5,7-Dihydroxy-3',4',5'-trimethoxyflavone	Flavone	Flavone	2774.83	108.729
sd2833	negitive	577.164	269	4.07	Apigenin 7-O-neohesperidoside (Rhoifolin)	Flavone	Flavone	667838	108.217
sd1571	positive	659.3	331	4.88	Tricin O-hexosyl-O-syringin alcohol	Flavone	Flavone	5.33984e+06	107.591
sd1625	positive	835.5	331.1	4.51	Tricin 4'-O-(β-guaiacylglyceryl) ether-O-rutinoside	Flavone	Flavone	8.76384e+06	105.073
sd1633	positive	535	287	4.24	Luteolin O-malonylhexoside	Flavone	Flavone	9.17977e+06	104.153
sd1717	positive	787.2	463.1	3.88	C-hexosyl-luteolin O-feruloylhexoside	Flavone	Flavone	4.39522e+07	100.733
sd0935	positive	851.6	331	4.04	Tricin 4'-O-(β-guaiacylglyceryl) ether 5-O-hexosyl-O-hexoside	Flavone	Flavone	2.14437e+06	99.702
sd1057	positive	757.1	577.2	3	Apigenin 6-C-hexosyl-8-C-hexosyl-O-hexoside	Flavone	Flavone	519016	97.7958
sd1593	positive	567.3	405.2	3.87	Tricin O-glycerylhexoside	Flavone	Flavone	5.59402e+06	96.4309
sd1694	positive	699.2	331.1	4.95	Tricin O-sinapoylhexoside	Flavone	Flavone	1.04733e+07	96.0088
sd1568	positive	787.1	625.1	3.07	Chrysoeriol 6-C-hexoside 8-C-hexoside-O-hexoside	Flavone	Flavone	2.62703e+06	92.0479
sd1460	positive	671.1	347	4.18	3',4',5'-Dihydrotricetin O-hexosyl-O-hexoside	Flavone	Flavone	6.92006e+06	86.7352
sd1700	positive	433.1	271.1	4.31	Apigenin 7-O-glucoside (Cosmosiin)	Flavone	Flavone	9.72213e+06	85.7813
sd1027	positive	595.1	505.1	3.62	Luteolin-6-C-5-glucuronylxyloside	Flavone	Flavone	3.53798e+06	85.7746
sd1805	positive	549.1	301.4	4.62	Chrysoeriol O-malonylhexoside	Flavone	Flavone	6.17123e+07	83.9739
sd1067	positive	347	153.2	4.27	Spinacetin	Flavone	Flavone	1.24459e+06	81.1688
sd1466	positive	641.1	479.1	4.51	Selgin O-hexosyl-O-hexoside	Flavone	Flavone	3.60112e+06	80.5245
sd1404	positive	627.1	465	4.79	Quercetin-3,4'-O-di-beta-glucopyranoside	Flavone	Flavone	2.60479e+06	76.8138
sd1770	positive	527.2	331	4.38	Tricin 5-O-β-guaiacylglycerol	Flavone	Flavone	2.9382e+07	74.6326
sd1461	positive	465.096	303	3.98	Hyperoside	Flavone	Flavone	2.45263e+06	73.2471
sd1840	positive	433.113	283.1	3.92	Apigenin C-glucoside	Flavone	Flavone	6.0109e+07	73.0506
sd1155	positive	773.1	593	2.98	Luteolin 6-C-hexoside 8-C-hexosyl-O-hexoside	Flavone	Flavone	838848	72.3372
sd1796	positive	639.2	331	4.22	Tricin 7-O-deoxyhexosyl-O-hexoside	Flavone	Flavone	9.42297e+07	70.4621
sd1737	positive	611.2	473.1	3.1	C-hexosyl-luteolin O-hexoside	Flavone	Flavone	1.85914e+07	70.1209
sd1462	positive	465.096	303	3.98	Isoquercitroside	Flavone	Flavone	3.07785e+06	70.0093
sd1728	positive	611.2	473.1	3.11	di-C,C-hexosyl-luteolin	Flavone	Flavone	1.80511e+07	69.7915
sd3156	negitive	329.1	229.1	5.89	Di-O-methylquercetin	Flavone	Flavone	310385	69.684
sd2803	negitive	461.1	299.1	4.02	Chrysoeriol 5-O-hexoside	Flavone	Flavone	1.14204e+07	68.7648
sd1785	positive	689.2	331	4.92	Tricin 4'-O-(β-guaiacylglyceryl) ether O-hexoside	Flavone	Flavone	7.27782e+07	67.8987
sd1616	positive	669.2	331	5.15	Tricin O-sinapoylpentoside	Flavone	Flavone	5.05886e+06	66.5031
sd1203	positive	831.1	177.1	4.78	Tricin O-feruloylhexoside O-hexoside	Flavone	Flavone	1.14404e+06	66.3058
sd2820	negitive	637.1	329.2	4.05	Tricin 5-O-rutinoside	Flavone	Flavone	1.73561e+07	65.6375
sd1697	positive	479	317.1	3.73	methylQuercetin O-hexoside	Flavone	Flavone	1.69114e+07	65.2523
sd1289	positive	477.14	315	5.37	O-methylChrysoeriol 5-O-hexoside	Flavone	Flavone	1.14318e+06	64.5556
sd1732	positive	655.2	331.2	3.77	Tricin 7-O-hexosyl-O-hexoside	Flavone	Flavone	5.57185e+07	64.0237
sd1532	positive	625.1	301.6	3.78	Chrysoeriol O-hexosyl-O-hexoside	Flavone	Flavone	4.35801e+06	63.2135
sd1832	positive	447.1	297.1	3.99	Acacetin C-hexoside	Flavone	Flavone	1.12711e+08	63.0394
sd1747	positive	479.118	317.1	3.73	Selgin 5-O-hexoside	Flavone	Flavone	4.2651e+07	62.0712
sd0722	positive	287.1	153	5.16	Luteolin	Flavone	Flavone	39020.3	61.767
sd2916	negitive	657.1	329.2	4.48	Tricin 4'-O-(syringyl alcohol) ether 7-O-hexoside	Flavone	Flavone	1.50542e+06	60.1185
sd3036	negitive	403.1	313.1	5.24	Tricin O-glycerol	Flavone	Flavone	270787	58.0517
sd1773	positive	771.1	463.2	4.07	Chrysoeriol O-hexosyl-O-rutinoside	Flavone	Flavone	5.7783e+07	57.5276
sd1679	positive	625.2	607.1	3.81	C-hexosyl-chrysoeriol O-hexoside	Flavone	Flavone	1.78537e+07	57.3958
sd1287	positive	741.2	283.3	4.05	C-pentosyl-apigenin O-feruloylhexoside	Flavone	Flavone	2.43628e+06	56.9161
sd1735	positive	771.2	177.1	4.07	C-pentosyl-chrysoeriol 7-O-feruloylhexoside	Flavone	Flavone	3.34837e+07	55.6696
sd1772	positive	565.1	433.3	3.82	C-hexosyl-apigenin O-pentoside	Flavone	Flavone	2.81591e+06	54.8848
sd0261	positive	755.2	177.1	4.49	C-hexosyl-chrysin O-feruloylhexoside	Flavone	Flavone	167587	54.1798
sd1738	positive	741.2	147.3	4.07	C-hexosyl-apigenin O-p-coumaroylhexoside	Flavone	Flavone	4.73205e+07	53.966
sd0516	positive	739.1	431.3	3.76	C-rhamnosyl-acacetin O-p-coumaroylhexoside	Flavone	Flavone	280737	53.6086
sd1577	positive	301.1	286.1	5.81	Hispidulin	Flavone	Flavone	1.15025e+06	52.8505
sd3167	negitive	703.1	329.2	6.02	Tricin O-oxalic acid O-coumaroyl shikimic acid	Flavone	Flavone	198954	52.6315
sd3022	negitive	285	151	5.14	Luteolin	Flavone	Flavone	284690	52.3936
sd2826	negitive	607.1	299	4.06	Chrysoeriol 7-O-rutinoside	Flavone	Flavone	1.11873e+07	52.099
sd2827	negitive	607	299	4.06	Chrysoeriol 7-O-rhamnosylglucoside	Flavone	Flavone	1.10249e+07	52.018
sd1844	positive	579.1	331.1	4.61	Tricin O-malonylhexoside	Flavone	Flavone	2.74749e+08	51.9196
sd1866	positive	533.1	473.2	3.66	Apigenin 6,8-di-C-pen	Flavone	Flavone	361235	51.8026
sd3168	negitive	523.1	329.2	6.03	Tricin O-eudesmic acid	Flavone	Flavone	436485	51.2539
sd3143	negitive	299.063	284.01	5.82	Chrysoeriol	Flavone	Flavone	2.02872e+06	51.1546
sd1026	positive	435.3	330.8	5.53	Tricin O-phenylformic acid	Flavone	Flavone	789767	51.1474
sd1823	positive	771.1	463.1	4.07	6-C-hexosyl-apigenin O-feruloylhexoside	Flavone	Flavone	1.40233e+08	51.072
sd2706	negitive	479.09	315.5	3.7	Myricetin 3-O-galactoside	Flavone	Flavone	18654.2	49.8179
sd2378	negitive	487.1	163	2.51	Acacetin O-acetyl hexoside	Flavone	Flavone	322183	49.4894
sd0716	positive	511.2	331.1	6.3	Tricin 4'-O-syringic acid	Flavone	Flavone	504227	49.4515
sd1828	positive	463.1	427.1	3.66	Diosmetin‐6‐C‐glucoside	Flavone	Flavone	1.76361e+08	49.1443
sd1839	positive	463.1	367	3.67	methylLuteolin C-hexoside	Flavone	Flavone	1.99722e+08	48.9238
sd3134	negitive	561.1	329.1	5.79	Tricin O-malonyl rhamnoside	Flavone	Flavone	95341.2	48.0229
sd1824	positive	771.2	463.2	4.05	C-hexosyl-chrysoeriol O-p-coumaroylhexoside	Flavone	Flavone	1.63522e+08	47.2522
sd1614	positive	801.1	639.1	4.05	6-C-hexosyl-apigenin O-sinapoylhexoside	Flavone	Flavone	1.56563e+07	47.0338
sd1509	positive	477.1	331.1	5.06	Tricin O-rhamnoside	Flavone	Flavone	6.07856e+06	46.6254
sd1627	positive	595.1	463.1	3.85	di-C,C-hexosyl-apigenin	Flavone	Flavone	1.22832e+07	45.9164
sd1752	positive	801.1	445.3	4.07	6-C-hexosyl-chrysoeriol O-feruloylhexoside	Flavone	Flavone	5.39362e+07	45.878
sd1712	positive	757.3	595.2	3.75	C-hexosyl-apigenin O-hexosyl-O-hexoside	Flavone	Flavone	8.04939e+07	45.1766
sd1845	positive	625.2	463.2	3.79	di-C,C-hexosyl-methylluteolin	Flavone	Flavone	3.55087e+08	43.536
sd1487	positive	463.1	331.2	4.8	Chrysoeriol C-hexoside	Flavone	Flavone	1.97458e+06	43.2894
sd2715	negitive	535	491.3	3.73	Tricin O-sinapic acid	Flavone	Flavone	1.69517e+06	42.8904
sd3135	negitive	495.1	329	5.79	Tricin 4'-O-syringyl alcohol	Flavone	Flavone	539219	42.6495
sd3121	negitive	329	314	5.77	Tricin	Flavone	Flavone	2.48599e+07	40.1061
sd3146	negitive	329	314	5.83	3,7-Di-O-methylquercetin	Flavone	Flavone	2.41617e+07	39.7385
sd1751	positive	689.2	331.1	4.37	Tricin 4'-O-(β-guaiacylglyceryl) ether 5-O-hexoside	Flavone	Flavone	1.35606e+08	38.5458
sd1556	positive	655.2	330.9	4.01	Tricin di-O-hexoside	Flavone	Flavone	1.36664e+07	35.4266
sd2797	negitive	491.1	329.1	3.98	Tricin 5-O-hexoside	Flavone	Flavone	1.03262e+08	35.0137
sd1848	positive	449.1	299.2	3.6	Luteolin C-hexoside	Flavone	Flavone	3.12711e+08	34.8437
sd1821	positive	565.1	433.3	3.53	C-hexosyl-apigenin C-pentoside	Flavone	Flavone	1.4217e+08	31.492
sd1727	positive	581.1	419.1	3.18	8-C-hexosyl-luteolin O-pentoside	Flavone	Flavone	5.28337e+07	28.8808
sd1849	positive	611.1	449.3	3.44	Luteolin 3',7-di-O-glucoside	Flavone	Flavone	4.34821e+08	26.9235
sd2624	negitive	563	443	3.37	Apigenin 6-C-glucoside-8-C-arabinoside	Flavone	Flavone	1.49493e+07	25.5288
sd1850	positive	611.2	449.1	3.43	Luteolin-7,3'-Di-O-Beta-D-Glucoside	Flavone	Flavone	4.58232e+08	24.5495
sd1822	positive	581.1	515.4	3.18	C-hexosyl-luteolin C-pentoside	Flavone	Flavone	2.23323e+08	24.4202
sd2749	negitive	447.3	285.2	3.87	Luteolin 7-O-glucoside (Cynaroside)	Flavone	Flavone	1.30895e+08	23.7007
sd2576	negitive	579	489	3.2	Luteolin 6-C-glucoside 8-C-arabinoside	Flavone	Flavone	7.44465e+07	20.7375
sd1851	positive	493.1	331	4.44	Tricin 7-O-hexoside	Flavone	Flavone	5.05814e+08	16.8193
sd2699	negitive	577	413	3.67	Vitexin 2''-O-beta-L-rhamnoside	Flavone	Flavonoid carbonoside	14795.5	737.681
sd0388	positive	431.1	359.1	4.88	methylapigenin C-rhamnoside	Flavone	Flavonoid carbonoside	99817.6	692.549
sd1156	positive	417.1	297.1	4.25	methylApigenin C-pentoside	Flavone	Flavonoid carbonoside	71769.8	213.075
sd2724	negitive	433.121	313	3.78	Isohemiphloin	Flavone	Flavonoid carbonoside	422627	85.8964
sd1689	positive	447.1	323	3.98	methylApigenin C-hexoside	Flavone	Flavonoid carbonoside	9.21594e+06	75.8501
sd1841	positive	433.106	283	3.92	Isovitexin	Flavone	Flavonoid carbonoside	5.46695e+07	71.7638
sd2641	negitive	449.101	327	3.48	Orientin	Flavone	Flavonoid carbonoside	849583	69.6713
sd1729	positive	449.1	431.1	3.58	Isoorientin	Flavone	Flavonoid carbonoside	3.2097e+07	65.4037
sd1819	positive	787.2	449.1	3.78	Isoorientin 2-[feruloyl-(->6)-glucoside]	Flavone	Flavonoid carbonoside	2.20441e+08	49.3997
sd1838	positive	757.2	449.1	3.75	Isoorientin 2-[p-coumaroyl-(->6)-glucoside]	Flavone	Flavonoid carbonoside	6.94845e+08	36.9558
sd1830	positive	565.2	529.1	3.53	Schaftoside	Flavone	Flavonoid carbonoside	1.94581e+08	27.7045
sd2623	negitive	563.1	443.1	3.37	Isoschaftoside	Flavone	Flavonoid carbonoside	3.41373e+07	26.7191
sd2773	negitive	463.1	300.7	3.9	Gossypitrin	Flavone	Flavonols	2.03879e+06	200.473
sd2849	negitive	477.103	314	4.18	Isorhamnetin 3-O-glucoside	Flavone	Flavonols	329513	161.102
sd0255	positive	373.121	343	7.49	Tangeretin	Flavone	Flavonols	26510.2	113.773
sd2993	negitive	593.137	285	4.86	Tiliroside	Flavone	Flavonols	4216.41	96.682
sd0702	positive	479.1	383.5	3.28	Isorhamnetin C-hexoside	Flavone	Flavonols	101222	88.7814
sd2862	negitive	519.1	314.2	4.24	Isorhamnetin O-acetyl-hexoside	Flavone	Flavonols	64880.3	87.6497
sd1455	positive	509.3	347.1	3.25	Limocitrin O-hexoside	Flavone	Flavonols	1.73174e+06	86.8681
sd1438	positive	509.1	347.2	3.26	Syringetin 3-O-hexoside	Flavone	Flavonols	1.79209e+06	86.2189
sd1739	positive	509.3	347.2	4.28	Syringetin 7-O-hexoside	Flavone	Flavonols	3.32955e+07	82.4222
sd1837	positive	433.1	313.1	3.91	Resokaempferol 7-O-hexoside	Flavone	Flavonols	3.37983e+07	77.5823
sd1868	positive	595.3	449.1	3.75	Kaempferol 3-O-glucoside-2‘-O-rhamnoside	Flavone	Flavonols	3.24508e+07	75.0428
sd0074	positive	433	287	4.59	Kaempferol 3-O-rhamnoside (Kaempferin)	Flavone	Flavonols	44996.1	70.5008
sd1775	positive	301.1	286	4.14	Kaempferide	Flavone	Flavonols	4.23581e+07	64.4257
sd2711	negitive	593.159	285	3.71	Kaempferol 3-O-rutinoside (Nicotiflorin)	Flavone	Flavonols	2.31323e+07	61.459
sd2712	negitive	593.159	285	3.71	Kaempferol 3-O-robinobioside (Biorobin)	Flavone	Flavonols	2.26011e+07	61.0496
sd1680	positive	479.2	317.2	4.03	Isorhamnetin 5-O-hexoside	Flavone	Flavonols	3.79671e+07	57.8731
sd3122	negitive	315.058	151	5.77	Isorhamnetin	Flavone	Flavonols	14834.8	54.8734
sd0881	positive	345.2	177.2	6.32	Ayanin	Flavone	Flavonols	169484	54.0829
sd3023	negitive	285.048	151	5.14	Kaempferol	Flavone	Flavonols	289997	52.5136
sd0057	positive	303.043	121.3	5.13	Herbacetin	Flavone	Flavonols	91203.2	32.1886
sd2747	negitive	447	285	3.86	Kaempferol 3-O-galactoside (Trifolin)	Flavone	Flavonols	8.77481e+07	24.2436
sd2748	negitive	447.101	285	3.87	Kaempferol 3-O-glucoside (Astragalin)	Flavone	Flavonols	1.12721e+08	23.6404
sd1585	positive	519.1	271.1	4.55	Malonyglygenistin	Flavone	Isoflavone	2.29464e+06	124.589
sd2634	negitive	445	283	3.45	Glycitin	Flavone	Isoflavone	214964	88.2806
sd2778	negitive	431	269	3.91	Genistein 7-O-Glucoside (Genistin)	Flavone	Isoflavone	477185	85.9102
sd1842	positive	433.1	283.1	3.91	genistein 8-C-glucoside	Flavone	Isoflavone	5.99661e+07	72.0388
sd1865	positive	579.2	417.2	4.11	Syringaresinol-Hex	Lignans and Coumarins	Lignans	316608	789.676	462.64
sd1427	positive	535	373	3.81	iso-Hydroxymatairesinol-Hex	Lignans and Coumarins	Lignans	217577	135.614
sd3384	negitive	293	193.1	7.85	13-HOTrE(r)	Lipids	Free fatty acids	96094.4	174.016	61.6
sd3527	negitive	199	181	9.69	Lauric acid (C12:0)	Lipids	Free fatty acids	29855.7	62.9957
sd3508	negitive	295	277.3	8.98	9,10-EODE	Lipids	Free fatty acids	379606	49.9795
sd3550	negitive	295	195.2	9.77	12,13-EODE	Lipids	Free fatty acids	25400.3	47.9762
sd1645	positive	279.2	95.1	10.5	α-Linolenic acid	Lipids	Free fatty acids	6.41965e+06	46.0492
sd0549	positive	291	190.9	6.68	4-oxo-9Z,11Z,13E,15E-octadecatetraenoic acid	Lipids	Free fatty acids	21842.2	44.6616
sd0982	positive	295.2	179.2	9.14	9-Hydroxy-(10E,12Z,15Z)-octadecatrienoic acid	Lipids	Free fatty acids	146895	41.3838
sd3574	negitive	309.287	227.3	10.79	cis-Gondoic acid	Lipids	Free fatty acids	79764.2	40.0142
sd3385	negitive	311.1	171.3	7.87	13-HPODE	Lipids	Free fatty acids	26774	39.5866
sd3517	negitive	293.2	275.1	9.19	9-KODE	Lipids	Free fatty acids	35527.3	39.1382
sd3447	negitive	293	275	8.45	9-HOTrE	Lipids	Free fatty acids	83215.4	36.2091
sd1643	positive	279.3	95.1	9.02	Punicic acid	Lipids	Free fatty acids	431523	34.3213
sd1794	positive	279.2	149.4	9.56	Octadeca-11E,13E,15Z-trienoic acid	Lipids	Free fatty acids	7.87917e+07	29.5292
sd1634	positive	353.3	261.1	7.62	MAG (18:3) isomer5	Lipids	Glycerol ester	2.82012e+06	115.779
sd0840	positive	357.2	265.3	8.77	MAG (18:1) isomer1	Lipids	Glycerol ester	125644	104.224
sd0286	positive	534.1	337.7	9.03	MGMG (18:2) isomer2	Lipids	Glycerol ester	81286	67.341
sd1277	positive	534.4	263.3	9.03	MGMG (18:2) isomer1	Lipids	Glycerol ester	885503	65.2985
sd1691	positive	353.1	261.8	8.44	MAG (18:3) isomer2	Lipids	Glycerol ester	4.13799e+06	52.7037
sd1741	positive	353.3	261.4	8.61	MAG (18:3) isomer3	Lipids	Glycerol ester	1.52652e+07	43.924
sd1479	positive	355.1	263.3	10.42	MAG (18:2)	Lipids	Glycerol ester	4.27906e+06	42.2456
sd1758	positive	353.2	261.3	9.98	MAG (18:3) isomer1	Lipids	Glycerol ester	2.95204e+07	37.1594
sd0477	positive	353.1	335.1	9.82	MAG (18:3) isomer4	Lipids	Glycerol ester	206401	33.9008
sd0231	positive	482.1	341.7	9.92	LysoPE 18:0	Lipids	Glycerophospholipids	123662	301.264
sd1044	positive	524.36	184	9.8	LysoPC 18:0	Lipids	Glycerophospholipids	860005	196.36
sd3513	negitive	478.1	281.3	9.02	LysoPE 18:1	Lipids	Glycerophospholipids	552529	160.02
sd1663	positive	524.4	184.1	10.06	LPC(18:0)	Lipids	Glycerophospholipids	1.8887e+07	78.6942
sd3497	negitive	478.1	281.2	8.83	LysoPE 18:1 (2n isomer)	Lipids	Glycerophospholipids	537504	75.1647
sd0764	positive	550.37	184.1	10.11	LysoPC 20:1	Lipids	Glycerophospholipids	465772	53.8271
sd1070	positive	494.3	184.1	8.4	LysoPC 16:1	Lipids	Glycerophospholipids	1.53633e+06	53.6995
sd0440	positive	480.1	184.5	7.77	LysoPC 15:1	Lipids	Glycerophospholipids	111020	53.2073
sd1659	positive	520	184.5	8.3	LysoPC 18:2 (2n isomer)	Lipids	Glycerophospholipids	1.03854e+07	46.7823
sd0848	positive	524.1	184	8.97	LysoPC 18:0 (2n isomer)	Lipids	Glycerophospholipids	922014	46.5342
sd1343	positive	544.4	485.2	8.97	LysoPC 20:4	Lipids	Glycerophospholipids	5.52417e+06	46.2858
sd1172	positive	510.1	184.4	9.43	LysoPC 17:0	Lipids	Glycerophospholipids	1.09037e+06	46.1646
sd1798	positive	522.4	184	8.97	LysoPC 18:1 (2n isomer)	Lipids	Glycerophospholipids	8.297e+07	43.3618
sd1801	positive	522.4	184.1	8.96	LPC(18:1)	Lipids	Glycerophospholipids	9.00566e+07	41.9638
sd3467	negitive	452	255.3	8.71	LysoPE 16:0	Lipids	Glycerophospholipids	2.06422e+07	38.5824
sd0929	positive	426.3	285.2	7.73	LysoPE 14:0	Lipids	Glycerophospholipids	703536	38.2638
sd3468	negitive	452.3	255.2	8.71	LysoPE 16:0 (2n isomer)	Lipids	Glycerophospholipids	2.59774e+07	38.2634
sd1184	positive	468.1	184.4	7.79	LysoPC 14:0	Lipids	Glycerophospholipids	896505	34.777
sd1637	positive	482.3	184.1	8.31	LysoPC 15:0	Lipids	Glycerophospholipids	1.14564e+07	34.1946
sd1437	positive	468.3	184	7.79	LysoPC 14:0 (2n isomer)	Lipids	Glycerophospholipids	2.70687e+06	34.1667
sd1827	positive	518.2	184.1	7.76	LysoPC 18:3 (2n isomer)	Lipids	Glycerophospholipids	2.2466e+08	32.806
sd1754	positive	478.6	460.6	8.41	LysoPE 18:2 (2n isomer)	Lipids	Glycerophospholipids	2.67075e+07	32.5456
sd1788	positive	520.3	502.2	8.48	LysoPC 18:2	Lipids	Glycerophospholipids	6.62534e+07	30.032
sd1707	positive	518.3	459.3	8.86	LysoPC 18:3	Lipids	Glycerophospholipids	6.97719e+07	28.633
sd1834	positive	496.33	184	8.86	LysoPC 16:0 (2n isomer)	Lipids	Glycerophospholipids	2.64786e+08	24.3552
sd1835	positive	496.3	184.2	8.86	LysoPC 16:0	Lipids	Glycerophospholipids	2.85124e+08	23.9566
sd1846	positive	520.3	184.1	8.3	PC(18：2)	Lipids	Glycerophospholipids	3.82715e+08	23.8007
sd1847	positive	520.3	184.1	8.31	LPC(18:2)	Lipids	Glycerophospholipids	3.78626e+08	23.5695
sd1836	positive	496.3	184.1	8.86	LPC(16:1)	Lipids	Glycerophospholipids	3.12014e+08	22.377
sd3271	negitive	239	223	6.76	Palmitaldehyde	Lipids	Lipids	1.30295e+06	127.509
sd1579	positive	694.1	353.7	7.62	DGMG (18:1)	Lipids	Lipids	1.73879e+06	110.054
sd1101	positive	696.4	355.4	8.13	DGMG (18:2) isomer3	Lipids	Lipids	569622	107.877
sd1040	positive	696.4	355.2	7.62	DGMG (18:2) isomer2	Lipids	Lipids	210170	107.775
sd0987	positive	696.4	355.3	8.13	DGMG (18:2) isomer1	Lipids	Lipids	364279	107.532
sd0889	positive	126.1	96	3.81	2-Aminoethylphosphonate	Lipids	Lipids	11673.6	49.6368
sd0095	positive	326.3	62.1	10.65	N-Oleoylethanolamine	Lipids	Lipids	88916.3	36.2849
sd1028	positive	277.216	93.1	8.36	14,15-Dehydrocrepenynic acid	Lipids	Lipids	370220	35.665
sd2190	negitive	266.097	150	1.8	Deoxyguanosine	Nucleotide and derivates	Nucleotide and derivates	17972.5	209.799	63.3
sd0522	positive	335.1	123	0.98	β-Nicotinamide mononucleotide	Nucleotide and derivates	Nucleotide and derivates	80352	179.134
sd2209	negitive	283	151	1.92	Xanthosine	Nucleotide and derivates	Nucleotide and derivates	521087	98.8927
sd2346	negitive	310	178	2.39	2-(dimethylamino)guanosine	Nucleotide and derivates	Nucleotide and derivates	17987.6	94.5297
sd2125	negitive	243.1	110	1.24	Uridine	Nucleotide and derivates	Nucleotide and derivates	608636	79.5167
sd0650	positive	150	133	1.19	1-Methyladenine	Nucleotide and derivates	Nucleotide and derivates	141790	79.4808
sd2172	negitive	165	122	1.74	7-Methylxanthine	Nucleotide and derivates	Nucleotide and derivates	105181	77.4408
sd0228	positive	253.1	137	2.09	2'-Deoxyinosine	Nucleotide and derivates	Nucleotide and derivates	49087.9	75.257
sd2106	negitive	150	133	1.19	Guanine	Nucleotide and derivates	Nucleotide and derivates	48736	74.4919
sd0544	positive	269.1	137	0.78	Inosine	Nucleotide and derivates	Nucleotide and derivates	97391.6	70.9792
sd2085	negitive	135	92	1.18	Hypoxanthine	Nucleotide and derivates	Nucleotide and derivates	11683.1	70.5207
sd1220	positive	252	136	2.08	Deoxyadenosine	Nucleotide and derivates	Nucleotide and derivates	99039.7	70.0279
sd2090	negitive	347	135	1.18	Inosine 5'-monophosphate	Nucleotide and derivates	Nucleotide and derivates	119448	69.9143
sd1678	positive	152.1	135	1.21	2-Hydroxy-6-aminopurine	Nucleotide and derivates	Nucleotide and derivates	1.96576e+06	67.3769
sd1604	positive	348.1	136.1	0.94	Adenosine 3'-monophosphate	Nucleotide and derivates	Nucleotide and derivates	1.05676e+07	63.296
sd1776	positive	284.1	152.1	1.65	Crotonoside	Nucleotide and derivates	Nucleotide and derivates	2.7478e+07	61.8587
sd2107	negitive	362	211	1.19	Guanosine monophosphate	Nucleotide and derivates	Nucleotide and derivates	68795.3	60.1881
sd2092	negitive	346	134	1.18	Adenosine 5'-monophosphate	Nucleotide and derivates	Nucleotide and derivates	1.34495e+06	59.7006
sd2093	negitive	323	211	1.18	Uridine 5'-monophosphate	Nucleotide and derivates	Nucleotide and derivates	280466	57.5358
sd2084	negitive	362.1	79.1	1.18	Guanosine 5'-monophosphate	Nucleotide and derivates	Nucleotide and derivates	266744	56.9809
sd2211	negitive	266	134	1.96	Adenosine	Nucleotide and derivates	Nucleotide and derivates	3.24956e+06	55.7613
sd0362	positive	298.1	166.3	1.29	N2-methylguanosine	Nucleotide and derivates	Nucleotide and derivates	173180	54.882
sd1906	negitive	403	159	0.72	Uridine 5’-diphosphate	Nucleotide and derivates	Nucleotide and derivates	62839	53.8359
sd2162	negitive	282.092	150	1.59	Guanosine	Nucleotide and derivates	Nucleotide and derivates	5.11627e+06	52.1925
sd1660	positive	384.115	252	2.24	Succinyladenosine	Nucleotide and derivates	Nucleotide and derivates	3.25798e+06	51.8949
sd2171	negitive	298.1	208	1.73	8-Hydroxyguanosine	Nucleotide and derivates	Nucleotide and derivates	18182.4	50.807
sd0977	positive	121	94	1.52	Purine	Nucleotide and derivates	Nucleotide and derivates	60451.8	49.3915
sd1816	positive	298	136	3.06	5'-Deoxy-5'-(methylthio)adenosine	Nucleotide and derivates	Nucleotide and derivates	2.83517e+07	49.3422
sd2157	negitive	267.08	135	1.54	Hypoxanthine-9-β-D-arabinofuranoside	Nucleotide and derivates	Nucleotide and derivates	2.72349e+06	48.5137
sd2088	negitive	134.1	107	1.18	Adenine	Nucleotide and derivates	Nucleotide and derivates	54732.2	48.4474
sd1630	positive	333.052	137.05	0.7	2'-Deoxyinosine-5'-monophosphate	Nucleotide and derivates	Nucleotide and derivates	2.15787e+06	42.0453
sd1909	negitive	565.055	322.9	0.72	UDP-α-D-glucose	Nucleotide and derivates	Nucleotide and derivates	608607	37.0616
sd1050	positive	112	95	0.89	Cytosine	Nucleotide and derivates	Nucleotide and derivates	162094	34.4379
sd2026	negitive	111.027	80	0.87	Uracil	Nucleotide and derivates	Nucleotide and derivates	1.99888e+06	34.0148
sd2083	negitive	565.1	323.1	1.18	Uridine 5'-diphospho-D-glucose	Nucleotide and derivates	Nucleotide and derivates	3.12558e+06	30.548
sd1083	positive	126.1	109	1.15	5-Methylcytosine	Nucleotide and derivates	Nucleotide and derivates	139550	29.5694
sd1608	positive	366.2	204.1	0.86	iP7G	Nucleotide and derivates	Nucleotide and derivates	2.2405e+07	28.965
sd1231	positive	400.2	136.11	2.18	Adenosine O-ribose	Nucleotide and derivates	Nucleotide and derivates	716838	26.4312
sd1782	positive	167.1	121.1	2.05	6-Methylmercaptopurine	Nucleotide and derivates	Nucleotide and derivates	1.52888e+07	13.7203
sd1968	negitive	124	80	0.81	2-Aminoethanesulfonic acid	Organic acids and derivatives	Organic acids and derivatives	67936.1	317.775	70.71
sd2223	negitive	350.1	144.1	1.99	Kynurenic acid O-hexside	Organic acids and derivatives	Organic acids and derivatives	6369.19	238.969
sd2266	negitive	355.1	121.1	2.1	Homovanilloyl quinic acid	Organic acids and derivatives	Organic acids and derivatives	1.00099e+06	163.346
sd2781	negitive	173.1	111	3.93	Suberic acid	Organic acids and derivatives	Organic acids and derivatives	91749.5	153.149
sd2705	negitive	367	190.9	3.7	Chlorogenic acid methyl ester	Organic acids and derivatives	Organic acids and derivatives	1.46431e+06	148.092
sd0913	positive	517.1	163.1	4.16	Isochlorogenic acid B	Organic acids and derivatives	Organic acids and derivatives	663.381	147.449
sd2411	negitive	353.095	135.1	2.61	Cryptochlorogenic acid	Organic acids and derivatives	Organic acids and derivatives	6.40692e+06	142.04
sd2518	negitive	353.095	191.01	2.91	Chlorogenic acid (3-O-Caffeoylquinic acid)	Organic acids and derivatives	Organic acids and derivatives	1.86647e+06	138.006
sd2410	negitive	353	191	2.61	Neochlorogenic acid (5-O-Caffeoylquinic acid)	Organic acids and derivatives	Organic acids and derivatives	7.90953e+06	135.962
sd1661	positive	353.1	153	4.31	Arabidopyl shikimic acid	Organic acids and derivatives	Organic acids and derivatives	948277	126.176
sd2810	negitive	151	93	4.03	2-Methoxybenzoic acid	Organic acids and derivatives	Organic acids and derivatives	16394.4	113.471
sd2324	negitive	385.1	151.1	2.34	Eudesmoyl quinic acid	Organic acids and derivatives	Organic acids and derivatives	541341	109.521
sd2497	negitive	175.1	115	2.85	2-Isopropylmalate	Organic acids and derivatives	Organic acids and derivatives	3.80466e+06	98.6128
sd1701	positive	474.2	327	2.48	10-Formyl-THF	Organic acids and derivatives	Organic acids and derivatives	7.39317e+06	98.3354
sd2492	negitive	131.08	85	2.82	5-hydroxyhexanoic acid	Organic acids and derivatives	Organic acids and derivatives	423460	95.1362
sd2783	negitive	131.08	85	3.94	(S)-(-)-2-Hydroxyisocaproic acid	Organic acids and derivatives	Organic acids and derivatives	481214	92.4023
sd2133	negitive	103.047	57	1.28	α-Hydroxyisobutyric acid	Organic acids and derivatives	Organic acids and derivatives	104548	81.8159
sd2377	negitive	345.1	167.1	2.51	Syringaldehyde O-glucoside	Organic acids and derivatives	Organic acids and derivatives	377253	76.1341
sd1780	positive	132.1	86.1	1.29	5-Aminolevulinate	Organic acids and derivatives	Organic acids and derivatives	1.78203e+07	70.7119
sd2307	negitive	131.042	87	2.32	Glutaric acid	Organic acids and derivatives	Organic acids and derivatives	1.17203e+06	67.3518
sd2318	negitive	131.042	87	2.33	2-Methylsuccinic acid	Organic acids and derivatives	Organic acids and derivatives	1.14106e+06	67.3146
sd1194	positive	146.085	87	0.9	4-Guanidinobutyric acid	Organic acids and derivatives	Organic acids and derivatives	1.05745e+06	64.4883
sd2131	negitive	103	57	1.27	2-Hydroxybutanoic acid	Organic acids and derivatives	Organic acids and derivatives	735957	62.4148
sd3595	negitive	129	85	1.59	Citraconic acid	Organic acids and derivatives	Organic acids and derivatives	866819	61.2691
sd2184	negitive	153	125	1.78	Diethyl phosphate	Organic acids and derivatives	Organic acids and derivatives	727705	59.352
sd2329	negitive	167.1	123	2.35	Homogentisic acid	Organic acids and derivatives	Organic acids and derivatives	1.15429e+06	56.1064
sd2330	negitive	167.1	123	2.35	3,4-Dihydroxybenzeneacetic acid	Organic acids and derivatives	Organic acids and derivatives	1.19034e+06	55.8745
sd2424	negitive	145.06	101	2.65	2-Methylglutaric acid	Organic acids and derivatives	Organic acids and derivatives	122729	55.6165
sd2203	negitive	169	125	1.89	Gallic acid	Organic acids and derivatives	Organic acids and derivatives	488732	55.0822
sd2568	negitive	165.027	77	3.19	Phthalic acid	Organic acids and derivatives	Organic acids and derivatives	89413.8	54.6677
sd0260	positive	477.2	258	2.33	D-Pantothenic dcid	Organic acids and derivatives	Organic acids and derivatives	185835	53.6353
sd1703	positive	132.1	69	1.29	6-Aminocaproic acid	Organic acids and derivatives	Organic acids and derivatives	5.38576e+06	51.7484
sd2128	negitive	130.07	88	1.26	Creatine	Organic acids and derivatives	Organic acids and derivatives	1.81358e+06	50.4792
sd2250	negitive	315.1	153	2.07	2,5-dihydroxy benzoic acid O-hexside	Organic acids and derivatives	Organic acids and derivatives	3.40733e+07	47.6504
sd2091	negitive	145	101	1.18	A-Ketoglutaric acid	Organic acids and derivatives	Organic acids and derivatives	4.70949e+06	46.879
sd2517	negitive	188.043	144	2.91	Kynurenic acid	Organic acids and derivatives	Organic acids and derivatives	3.25517e+07	46.8738
sd3596	negitive	144.074	102	1.62	4-Acetamidobutyric acid	Organic acids and derivatives	Organic acids and derivatives	192894	45.5635
sd0635	positive	124.03	106	1.2	2-Picolinic acid	Organic acids and derivatives	Organic acids and derivatives	46911.7	44.9406
sd2269	negitive	117.1	59	2.14	3-Hydroxy-3-methyl butyric acid	Organic acids and derivatives	Organic acids and derivatives	192651	44.7294
sd2421	negitive	153	108	2.64	2,5-dihydroxybenzoic acid (Gentisic acid)	Organic acids and derivatives	Organic acids and derivatives	485522	43.5034
sd2782	negitive	164.04	120	3.93	2-(Formylamino)benzoic acid	Organic acids and derivatives	Organic acids and derivatives	465587	40.794
sd1214	positive	117.011	71	0.86	Maleic acid	Organic acids and derivatives	Organic acids and derivatives	259626	35.6434
sd1592	positive	98.9	80.9	1.05	Phosphoric acid	Organic acids and derivatives	Organic acids and derivatives	237579	34.8351
sd2575	negitive	137.03	93	3.2	4-Hydroxybenzoic acid	Organic acids and derivatives	Organic acids and derivatives	561491	34.4549
sd2120	negitive	161	73	1.21	4-Hydroxy-2-oxoglutaric acid	Organic acids and derivatives	Organic acids and derivatives	198422	33.9011
sd2053	negitive	117	59	0.91	D-Erythronolactone	Organic acids and derivatives	Organic acids and derivatives	753214	33.1973
sd2950	negitive	121.037	77	4.64	Benzoic acid	Organic acids and derivatives	Organic acids and derivatives	855385	30.2401
sd2551	negitive	165.027	121	3.1	Terephthalic acid	Organic acids and derivatives	Organic acids and derivatives	1.034e+06	28.1706
sd2034	negitive	147	87.1	0.88	Citramalate	Organic acids and derivatives	Organic acids and derivatives	533502	28.0261
sd2920	negitive	187.105	125	4.5	Azelaic acid	Organic acids and derivatives	Organic acids and derivatives	2.81785e+06	27.8458
sd2037	negitive	193	113.1	0.88	D-Galacturonic acid	Organic acids and derivatives	Organic acids and derivatives	4.72782e+06	23.6287
sd2727	negitive	121.04	92	3.8	4-Hydroxybenzaldehyde	Organic acids and derivatives	Organic acids and derivatives	3.27837e+06	19.9581
sd2143	negitive	118	74	1.36	Aminomalonic acid	Organic acids and derivatives	Organic acids and derivatives	5.29246e+06	19.7104
sd2035	negitive	191	111	0.88	Citric acid	Organic acids and derivatives	Organic acids and derivatives	5.49574e+08	19.0073
sd2145	negitive	117.02	73	1.37	Methylmalonic acid	Organic acids and derivatives	Organic acids and derivatives	1.47841e+08	18.9697
sd1930	negitive	165.05	75	0.76	D-Xylonic acid	Organic acids and derivatives	Organic acids and derivatives	4.48022e+06	18.773
sd0786	positive	390.4	328.3	7.35	Azoxystrobin acid	Organic acids and derivatives	Organic acids and derivatives	806630	15.9055
sd1140	positive	556.28	371	10.15	Taurocholic acid	Organic acids and derivatives	Organic acids and derivatives	950618	8.2974
sd2422	negitive	153.1	109	2.64	Protocatechuic acid	Organic acids and derivatives	Polyphenol	2.83162e+06	45.5647
sd2438	negitive	315.1	153.1	2.71	Protocatechuic acid O-glucoside	Organic acids and derivatives	Polyphenol	2.39985e+08	43.1676
sd2137	negitive	101.104	84.7	1.29	3-Methyl-1-pentanol	Others	Alcohols and polyols	595993	107.726	80.72
sd1949	negitive	151	59	0.78	Xylitol	Others	Alcohols and polyols	72690.7	51.5354
sd1055	positive	183.08	69	0.87	D-Mannitol	Others	Alcohols and polyols	472028	30.6121
sd2921	negitive	187.1	97	4.5	2,6-Dimethyl-7-octene-2,3,6-triol	Others	Alcohols and polyols	300282	26.7647
sd1748	positive	142.1	83.1	0.65	Histidinol	Others	Alcohols and polyols	5.04506e+07	19.1584
sd3375	negitive	157.2	157.2	7.78	1-Decanol	Others	Alcohols and polyols	1.37284e+07	14.4005
sd0337	positive	178.08	160	2.96	5-Hydroxytryptophol	Others	Indole derivatives	16265.9	127.16
sd1572	positive	118	91	2.6	Indole	Others	Indole derivatives	170514	121.034
sd1476	positive	206.1	147.5	2.58	Methoxyindoleacetic acid	Others	Indole derivatives	356973	108.471
sd1183	positive	127.1	81.2	2.98	Imidazole-4-acetate	Others	Indole derivatives	31047.2	64.3232
sd2938	negitive	144.1	126	4.59	Indole-3-carboxaldehyde	Others	Indole derivatives	43757	33.242
sd0387	positive	275.1	213.2	6.37	N-Lauryldiethanolamine	Others	Others	233879	166.06
sd1677	positive	600.3	249.1	3.78	Manglieside E	Others	Others	6.76635e+06	136.229
sd1682	positive	374.1	198.2	2.22	DIMBOA glucoside	Others	Others	1.07951e+07	126.178
sd1175	positive	435.1	273.1	4.33	Erythromycin-6-O-B-D-glucoside	Others	Others	907036	92.5709
sd1237	positive	503.2	311.1	3.91	Phellodensin F	Others	Others	2.7824e+06	85.7746
sd1721	positive	149	65	9.55	Phthalic anhydride	Others	Others	1.52322e+06	63.1116
sd1635	positive	371.2	209.2	4.18	Byzantionoside A	Others	Others	7.54327e+06	59.0457
sd1742	positive	136.1	118.9	1.96	Aminopurine	Others	Others	7.45904e+06	58.3781
sd1744	positive	139	121.1	2.82	3,4-Dihydroxybenzaldehyde	Others	Others	2.10705e+06	57.4688
sd2029	negitive	175	85	0.87	D-Glucurono-6,3-lactone, ≥ 99.0%	Others	Others	4.50371e+06	47.3981
sd1246	positive	333.1	318.1	5.78	6-hydroxy-1,2,3,7-tetramethoxy-xanthone	Others	Others	992577	42.4175
sd2923	negitive	405.13	243.06	4.51	E-3,4,5'-Trihydroxy-3'-glucopyranosylstilbene	Others	Others	1.13709e+06	42.3165
sd2165	negitive	246	96.9	1.62	Pyridoxal 5'-phosphate	Others	Others	281934	38.5045
sd1281	positive	138.091	121.1	1.52	Hydroxyphenethylamine	Others	Others	560979	38.2054
sd1937	negitive	140	79	0.77	O-Phosphorylethanolamine	Others	Others	104967	35.9009
sd1414	positive	279.2	121	9.55	Senkyunolide M	Others	Others	1.13276e+06	32.7085
sd2952	negitive	121	76.9	4.64	2-Phenylethanol	Others	Others	920440	30.6908
sd1910	negitive	259.014	78.9	0.72	D-Glucose-6-phosphate disodium salt	Others	Others	2.41138e+06	29.1548
sd0676	positive	237.1	149.1	5.91	Z-6-Hydroxy-7-methoxydihydroligustilide	Others	Others	378238	20.4587
sd1928	negitive	195.157	74.9	0.75	Gluconic acid	Others	Others	3.01515e+06	19.5246
sd1761	positive	274.3	256.3	6.36	Hexadecyl sphingosine	Others	Others	1.51479e+07	16.5148
sd1740	positive	140	99	0.46	4-Nitrophenol	Others	Others	4.23958e+07	9.87719
sd0687	positive	271.11	98.9	12.49	Benzyl β-D-Glucopyranoside	Others	Others	649320	5.30319
sd1428	positive	317.2	299	7.77	Caffeyl alcohol	others	Phenylpropanoids	116621	571.513
sd3067	negitive	147.052	77.01	5.49	trans-Cinnamate	others	Phenylpropanoids	9037.17	401.598
sd2903	negitive	307.1	161.1	4.43	7-hydroxycoumarin-beta-rhamnoside	others	Phenylpropanoids	15815.1	270.876
sd1708	positive	838.3	229.1	5.19	Smiglaside C	others	Phenylpropanoids	144121	206.182
sd2596	negitive	197.053	123	3.26	Syringic acid	others	Phenylpropanoids	14497.5	202.163
sd0691	positive	323.1	177.4	2.73	O-Feruloyl coumarin	others	Phenylpropanoids	120506	182.356
sd2409	negitive	351.1	105.1	2.61	6,7-dihydroxycoumarin 7-O-quinic acid	others	Phenylpropanoids	671250	142.544
sd2586	negitive	385.1	205	3.23	1-O-beta-D-Glucopyranosyl sinapate	others	Phenylpropanoids	6.95804e+06	141.985
sd2323	negitive	665.1	218.1	2.34	O-Caffeoyl maltotriose	others	Phenylpropanoids	6570.21	126.549
sd0615	positive	183.058	137	3.24	Homovanillic acid	others	Phenylpropanoids	143181	124.796
sd2486	negitive	339.1	177	2.8	Esculin (6,7-Dihydroxycoumarin-6-glucoside)	others	Phenylpropanoids	404940	108.015
sd1376	positive	161	105	6.08	6-MethylCoumarin	others	Phenylpropanoids	49370.7	97.674
sd1560	positive	339.1	177.2	3.98	O-Feruloyl 4-hydroxylcoumarin	others	Phenylpropanoids	1.19536e+06	94.3044
sd2858	negitive	165.063	119	4.23	3-(4-Hydroxyphenyl)propionic acid	others	Phenylpropanoids	290225	92.6904
sd2837	negitive	223.069	193	4.09	Sinapic acid	others	Phenylpropanoids	822196	89.0344
sd1106	positive	671.2	509	3.26	Gallic acid O-feruloyl-O-hexosyl-O-hexoside	others	Phenylpropanoids	1.18497e+06	79.1608
sd2622	negitive	179.042	135	3.37	Caffeate	others	Phenylpropanoids	360003	69.2352
sd0937	positive	207.1	85	3.39	6-Hydroxymethylherniarin	others	Phenylpropanoids	155431	66.3025
sd2951	negitive	207.1	192	4.64	Sinapinaldehyde	others	Phenylpropanoids	159493	63.8845
sd1463	positive	195.1	145.3	3.37	Hydroxy-methoxycinnamate	others	Phenylpropanoids	339036	62.1769
sd3076	negitive	177	145	5.55	4-Methoxycinnamic acid	others	Phenylpropanoids	103973	60.3482
sd2746	negitive	209	179	3.86	Sinapyl alcohol	others	Phenylpropanoids	25755.9	59.0255
sd2615	negitive	109	91	3.34	Catechol	others	Phenylpropanoids	20973.7	58.6
sd2521	negitive	341	135	2.92	Caffeic acid O-glucoside	others	Phenylpropanoids	283072	57.4038
sd3077	negitive	177	145	5.55	trans-4-Hydroxycinnamic acid Methyl Ester	others	Phenylpropanoids	164507	57.3817
sd3110	negitive	207.1	133.1	5.71	Methyl ferulate	others	Phenylpropanoids	399548	55.9278
sd3114	negitive	207.1	133.1	5.72	3,4-Dimethoxycinnamic acid	others	Phenylpropanoids	214660	55.3218
sd2964	negitive	177.063	162	4.68	4-Hydroxy-3-methoxycinnamaldehyde	others	Phenylpropanoids	90051	50.514
sd0490	positive	355.1	193	2.79	Scopolin	others	Phenylpropanoids	185939	49.4747
sd2780	negitive	163.047	119	3.93	p-Coumaric acid	others	Phenylpropanoids	3.64901e+06	49.3188
sd2771	negitive	179.079	146	3.9	Coniferyl alcohol	others	Phenylpropanoids	168181	45.686
sd2841	negitive	193.058	134.01	4.12	Ferulic acid	others	Phenylpropanoids	4.17225e+06	38.4102
sd2842	negitive	193.058	134	4.12	3-Hydroxy-4-methoxycinnamic acid	others	Phenylpropanoids	4.1171e+06	36.501
sd1820	positive	449.1	287.1	3.98	Rhamnone-2-O-B-D-Glucopyranoside from Italy	others	Quinones	1.78461e+08	36.7321
sd2998	negitive	287.1	155	4.91	Shikonin	others	Quinones	595696	11.8783
sd1722	positive	463.3	353.2	4.01	stachysterone C	others	Sterides	6.56853e+06	120.563
sd1812	positive	415.4	119.2	7.74	β-Sitosterol	others	Sterides	5.13683e+07	52.9396
sd1818	positive	463.3	353.2	3.66	Stachysterone D	others	Sterides	9.53615e+07	52.6752
sd0423	positive	331.2	151.1	3.92	Bartsioside	others	Terpene	249840	120.156
sd2288	negitive	373.113	123	2.26	Geniposidic acid	others	Terpene	45530.4	111.077
sd1672	positive	659.4	497.3	4.47	Periseoside B	others	Terpene	2.26498e+07	76.2409
sd2452	negitive	375.1	169.1	2.74	Loganic acid	others	Terpene	68690.4	65.4117
sd3509	negitive	295.308	195.2	8.98	Phytol	others	Terpene	230973	44.4969
sd1548	positive	359.134	197	3.55	Sweroside	others	Terpene	2.2096e+06	44.4048
sd0940	positive	375.1	195.1	3.23	Swertiamarin	others	Terpene	434379	41.6801
sd0758	positive	317.1	137.1	7.3	Phytocassane D	others	Terpene	418183	30.4073
sd2490	negitive	277.13	146	2.81	Pantetheine	others	Vitamins	45603.5	211.528
sd1675	positive	445.3	341.3	10.55	Menaquinone (K2)	others	Vitamins	12544.7	109.121
sd0022	positive	494.1	332.5	1.12	Pyridoxine di-O-hexoside	others	Vitamins	82274	101.182
sd1348	positive	286	124	2.13	Nicotinic acid-hexoside	others	Vitamins	297865	96.0712
sd1173	positive	170.1	134.1	1.26	Pyridoxine	others	Vitamins	577951	85.7551
sd1715	positive	332.1	314.3	1.29	Pyridoxine O-glucoside	others	Vitamins	1.46706e+07	77.5536
sd0247	positive	245.09	227	3.49	Biotin	others	Vitamins	64494.3	57.0946
sd1606	positive	346	184.1	1.71	4-Pyridoxic acid O-hexoside	others	Vitamins	3.88207e+06	47.1098
sd2028	negitive	175	87	0.87	L-ascorbate	others	Vitamins	1.14288e+08	46.124
sd2086	negitive	122	78	1.18	Nicotinic acid	others	Vitamins	91422.8	44.1886
sd1536	positive	256.2	124.1	0.9	Nicotinate ribonucleoside	others	Vitamins	3.93274e+06	36.5865
sd1714	positive	123.1	79.9	1.64	Niacinamide	others	Vitamins	8.53294e+06	33.8907
sd1540	positive	377	243	3.41	Riboflavin	others	Vitamins	2.41928e+06	33.5152
sd1662	positive	220.2	202.1	2.33	D-Pantothenic acid	others	Vitamins	2.66823e+06	27.6414
sd2036	negitive	155	111	0.88	Orotic acid	others	Vitamins	3.92541e+06	26.9405
sd2264	negitive	369	191	2.09	Quinic acid O-glucuronic acid	Phenolic acids	Phenolic acids	99623	293.323	99.77
sd0186	positive	337.1	163	2.53	Caffeoyl shikimic acid	Phenolic acids	Phenolic acids	19694.3	192.892
sd2229	negitive	513.1	191.1	2.02	p-Coumaroyl quinic acid O-glucuronic acid	Phenolic acids	Phenolic acids	131910	158.913
sd1369	positive	404.2	207.1	3.46	Sinapoyl O-hexoside	Phenolic acids	Phenolic acids	847757	140.672
sd2506	negitive	481.1	319.2	2.88	5-O-p-coumaroyl shikimic acid O-hexoside	Phenolic acids	Phenolic acids	100294	129.407
sd2671	negitive	709.1	337.1	3.59	O-p-Coumaroyl quinic acid O-rutinoside derivative	Phenolic acids	Phenolic acids	320809	129.017
sd0419	positive	321.1	147.3	3.94	5-O-p-Coumaroyl shikimic acid	Phenolic acids	Phenolic acids	118181	128.823
sd2835	negitive	319	145.1	4.08	3-O-p-Coumaroyl shikimic acid	Phenolic acids	Phenolic acids	117216	122.479
sd2306	negitive	499.2	163.2	2.32	3-O-p-coumaroyl quinic acid O-hexoside	Phenolic acids	Phenolic acids	2.18872e+06	109.595
sd2533	negitive	337	163.1	2.96	5-O-p-Coumaroylquinic acid	Phenolic acids	Phenolic acids	5.30939e+07	103.197
sd1797	positive	339.1	147	2.95	Cis-3-p-coumaric quinic acid	Phenolic acids	Phenolic acids	4.57703e+07	101.497
sd2271	negitive	543.1	191.2	2.15	Quinic acid O-di-glucuronic acid	Phenolic acids	Phenolic acids	192166	94.7474
sd2656	negitive	307.1	145	3.53	p-Coumaroyl hexose	Phenolic acids	Phenolic acids	881029	93.1548
sd2860	negitive	165.1	103	4.23	Phloretic acid	Phenolic acids	Phenolic acids	235119	92.7129
sd2027	negitive	173.053	93	0.87	Shikimic acid	Phenolic acids	Phenolic acids	4.04591e+06	87.5953
sd0125	positive	537.1	177.4	2.72	Syringic acid O-feruloyl-O-hexoside	Phenolic acids	Phenolic acids	97374.5	84.797
sd0482	positive	311	149	2.19	monocaffeoyltartaric acid	Phenolic acids	Phenolic acids	190641	82.8735
sd2335	negitive	529.1	193.1	2.36	5-O-Feruloyl quinic acid glucoside	Phenolic acids	Phenolic acids	721794	78.6707
sd2336	negitive	529	193.1	2.36	3-O-Feruloyl quinic acid glucoside	Phenolic acids	Phenolic acids	725083	78.4171
sd2358	negitive	359.1	182.1	2.45	Syringic acid O-glucoside	Phenolic acids	Phenolic acids	436227	63.8601
sd0422	positive	515	191	4.24	dicaffeoylquinic acid	Phenolic acids	Phenolic acids	297057	61.1206
sd2549	negitive	353.1	100.9	3.09	4-O-Caffeoyl quinic acid (criptochlorogenic acid)	Phenolic acids	Phenolic acids	144070	54.5298
sd1236	positive	321.2	141.1	1.68	Rengyoside B	Phenolic acids	Phenolic acids	581748	50.8348
sd2075	negitive	191	85	1.17	Quinic acid	Phenolic acids	Phenolic acids	3.03785e+07	24.1531
sd2146	negitive	117.03	73	1.37	Succinic acid	Phenolic acids	Phenolic acids	1.49652e+08	18.9602
sd2821	negitive	151.047	136	4.05	Vanillin	Phenolic acids	Phenolic acids	3.6213e+06	17.841
sd0880	positive	321.2	120.1	3.61	unknown	unknown	unknown	36602.7	886.274	83.46
sd2989	negitive	423.1	69	4.85	unknown	unknown	unknown	2576.18	867.137
sd0338	positive	713.3	331.1	5.67	unknown	unknown	unknown	77246.9	805.869
sd2610	negitive	308.1	134	3.32	unknown	unknown	unknown	45596.1	787.664
sd2573	negitive	308.1	132	3.2	unknown	unknown	unknown	182260	739.044
sd1185	positive	346.3	60.1	3.57	unknown	unknown	unknown	9833.37	662.016
sd1508	positive	346.3	188.1	3.57	unknown	unknown	unknown	28984.7	643.397
sd0303	positive	400	200.5	5.69	unknown	unknown	unknown	14178	559.215
sd3315	negitive	395.3	335.2	7.19	unknown	unknown	unknown	11434.7	527.105
sd0579	positive	748.4	285.3	5.42	unknown	unknown	unknown	133587	497.201
sd3330	negitive	333	314.8	7.46	unknown	unknown	unknown	7066.51	478.964
sd0144	positive	398	149.1	10.67	unknown	unknown	unknown	11592.6	434.583
sd3582	negitive	223	97	12.21	unknown	unknown	unknown	17211.9	431.324
sd2819	negitive	283.1	97	4.05	unknown	unknown	unknown	1747.85	427.76
sd2406	negitive	709.4	355.1	2.61	unknown	unknown	unknown	2930.19	414.372
sd0749	positive	309.2	100.1	2.27	unknown	unknown	unknown	69987	407.922
sd3293	negitive	521.2	59	7.01	unknown	unknown	unknown	88998	407.01
sd3371	negitive	477.4	157.1	7.77	unknown	unknown	unknown	2316.77	403.348
sd0191	positive	585.3	302.2	6.9	unknown	unknown	unknown	14270.3	402.438
sd0363	positive	291	131.1	7.04	unknown	unknown	unknown	3281.4	400.964
sd2695	negitive	670	606.9	3.66	unknown	unknown	unknown	3155.36	400.322
sd2408	negitive	707.2	353.1	2.61	unknown	unknown	unknown	31897.7	393.834
sd3300	negitive	289	146.1	7.08	unknown	unknown	unknown	3086.7	385.053
sd0787	positive	584.3	301.3	6.91	unknown	unknown	unknown	86058.6	378.147
sd0605	positive	315.2	149.1	8.5	unknown	unknown	unknown	93842.7	371.918
sd1093	positive	651.4	337.2	8.5	unknown	unknown	unknown	383742	366.368
sd3252	negitive	321.9	130.1	6.62	unknown	unknown	unknown	31722.7	365.65
sd3506	negitive	377.2	335.2	8.93	unknown	unknown	unknown	975.843	362.156
sd0640	positive	544.3	184.1	8.34	unknown	unknown	unknown	24479.8	358.798
sd3241	negitive	319.1	291.2	6.45	unknown	unknown	unknown	3545.9	352.594
sd2698	negitive	741.1	461.1	3.67	unknown	unknown	unknown	3114.92	351.557
sd0400	positive	332.2	315.2	8.5	unknown	unknown	unknown	48143.6	347.589
sd0634	positive	269.2	132.1	5.96	unknown	unknown	unknown	762.237	342.947
sd1335	positive	673.2	331.1	4.82	unknown	unknown	unknown	835984	340.241
sd2668	negitive	317	255	3.59	unknown	unknown	unknown	59089.5	337.393
sd0332	positive	301.2	105.1	8.77	unknown	unknown	unknown	14437.6	334.86
sd2412	negitive	731	375.2	2.62	unknown	unknown	unknown	2403.77	334.831
sd1406	positive	374.1	147	2.51	unknown	unknown	unknown	83984.2	333.248
sd0199	positive	428.4	228.2	6.41	unknown	unknown	unknown	27970.2	331.928
sd2433	negitive	356	209	2.69	unknown	unknown	unknown	150114	330.635
sd2670	negitive	335.1	273	3.59	unknown	unknown	unknown	238645	328.872
sd2674	negitive	786	447.8	3.61	unknown	unknown	unknown	1388.36	324.939
sd2672	negitive	785	446.8	3.6	unknown	unknown	unknown	6851.8	322.534
sd3059	negitive	489.1	137	5.45	unknown	unknown	unknown	20923.7	320.788
sd3247	negitive	263.1	120	6.58	unknown	unknown	unknown	11619.8	313.284
sd3162	negitive	266.4	146.1	5.97	unknown	unknown	unknown	4653.68	307.97
sd2538	negitive	278.1	88	3.01	unknown	unknown	unknown	24311	307.179
sd2886	negitive	777.1	315	4.36	unknown	unknown	unknown	20938.3	306.287
sd0552	positive	393.2	317.1	2.69	unknown	unknown	unknown	7995.51	296.779
sd3103	negitive	921.3	271.1	5.7	unknown	unknown	unknown	242956	280.813
sd2737	negitive	308	220.1	3.82	unknown	unknown	unknown	12824.6	277.109
sd1296	positive	838	803.3	5.16	unknown	unknown	unknown	96549.5	274.693
sd2545	negitive	316	187	3.07	unknown	unknown	unknown	15378.2	271.711
sd0117	positive	336	199.9	7.96	unknown	unknown	unknown	34334.3	269.855
sd1234	positive	327	155	8.6	unknown	unknown	unknown	13653.6	261.832
sd0648	positive	332.2	69.1	3.57	unknown	unknown	unknown	215515	258.852
sd2376	negitive	571.1	285.1	2.51	unknown	unknown	unknown	70340.3	256.708
sd3387	negitive	291.1	171	7.88	unknown	unknown	unknown	1763.6	256.377
sd3049	negitive	771	566.9	5.36	unknown	unknown	unknown	45590.5	256.111
sd0256	positive	364.2	100.1	3.25	unknown	unknown	unknown	114623	255.645
sd0577	positive	420.2	385.2	3.08	unknown	unknown	unknown	160212	255.28
sd2918	negitive	813	329.4	4.49	unknown	unknown	unknown	4512.49	254.95
sd2917	negitive	813	483.3	4.49	unknown	unknown	unknown	2871.99	253.508
sd3105	negitive	925	61.8	5.71	unknown	unknown	unknown	39879.8	249.262
sd2963	negitive	549.1	505.2	4.68	unknown	unknown	unknown	62156.9	249.251
sd0846	positive	931.2	331.1	4.52	unknown	unknown	unknown	15721	248.726
sd3111	negitive	924	61.8	5.72	unknown	unknown	unknown	82141.8	248.38
sd0699	positive	586.3	401.2	3.73	unknown	unknown	unknown	5443.42	244.774
sd2355	negitive	445.1	167	2.42	unknown	unknown	unknown	68965.9	241.587
sd2879	negitive	449	151	4.35	unknown	unknown	unknown	997433	240.406
sd1410	positive	727	709.1	3.86	unknown	unknown	unknown	332.318	237.587
sd1151	positive	552.3	480.2	3.61	unknown	unknown	unknown	110553	236.828
sd2880	negitive	449	286.9	4.35	unknown	unknown	unknown	1.07574e+06	233.542
sd2204	negitive	663	331	1.9	unknown	unknown	unknown	1.03888e+06	232.654
sd0772	positive	364.2	167.1	2.66	unknown	unknown	unknown	200734	228.493
sd1526	positive	332.2	100.1	3.55	unknown	unknown	unknown	2.20041e+06	227.391
sd1417	positive	796.3	515.2	4.74	unknown	unknown	unknown	453315	227.157
sd2729	negitive	279	133	3.81	unknown	unknown	unknown	31683.3	225.542
sd0417	positive	248	128.1	5.21	unknown	unknown	unknown	817.282	225.291
sd2534	negitive	691.2	337.1	2.97	unknown	unknown	unknown	141787	225.035
sd2414	negitive	819.2	353.1	2.62	unknown	unknown	unknown	3308.84	221.819
sd2830	negitive	857.2	409.1	4.07	unknown	unknown	unknown	8365.67	220.941
sd0510	positive	638.2	338.1	2.87	unknown	unknown	unknown	96650.7	217.75
sd2441	negitive	781.2	465.1	2.72	unknown	unknown	unknown	11279.5	217.606
sd2640	negitive	550	459.8	3.48	unknown	unknown	unknown	19199	216.787
sd1699	positive	796.3	557.2	4.74	unknown	unknown	unknown	783929	215.972
sd0841	positive	507.2	160.1	1.89	unknown	unknown	unknown	151924	213.566
sd2798	negitive	669	121	3.99	unknown	unknown	unknown	1116.83	212.89
sd3063	negitive	345.2	303.2	5.46	unknown	unknown	unknown	15536.6	212.446
sd0834	positive	134	76.8	4.18	unknown	unknown	unknown	9068.93	211.847
sd2587	negitive	893.2	579.1	3.24	unknown	unknown	unknown	44787.3	211.454
sd3024	negitive	880	270.9	5.15	unknown	unknown	unknown	49339.7	211.287
sd3231	negitive	501.3	59	6.34	unknown	unknown	unknown	42928.5	210.557
sd3025	negitive	855.2	271.1	5.15	unknown	unknown	unknown	3412.49	208.985
sd3474	negitive	325.1	223.1	8.74	unknown	unknown	unknown	3635.05	208.629
sd1253	positive	263.2	147	2.84	unknown	unknown	unknown	123942	208.389
sd1012	positive	164	89.9	2.57	unknown	unknown	unknown	18281.6	208.324
sd2845	negitive	237	137	4.17	unknown	unknown	unknown	369722	208.321
sd1485	positive	553	160.2	1.89	unknown	unknown	unknown	86862	208.2
sd2996	negitive	593	327.1	4.9	unknown	unknown	unknown	9720.66	208.18
sd1963	negitive	472.7	341.1	0.8	unknown	unknown	unknown	12848.4	208.119
sd3471	negitive	329.2	293.2	8.73	unknown	unknown	unknown	1268.16	207.899
sd3026	negitive	884	61.8	5.16	unknown	unknown	unknown	14015.2	207.859
sd2994	negitive	417.1	121	4.87	unknown	unknown	unknown	38605.6	207.091
sd3406	negitive	245.1	119.1	8.19	unknown	unknown	unknown	1522.47	206.428
sd2663	negitive	510	327	3.58	unknown	unknown	unknown	44065.1	206.385
sd2356	negitive	629	284.9	2.45	unknown	unknown	unknown	3332.7	205.95
sd2595	negitive	312.9	197	3.26	unknown	unknown	unknown	6976.22	205.708
sd2961	negitive	838	777.8	4.66	unknown	unknown	unknown	1210.9	205.544
sd3472	negitive	325.2	171	8.73	unknown	unknown	unknown	131324	205.096
sd3062	negitive	345.2	59	5.45	unknown	unknown	unknown	4683.29	204.227
sd2846	negitive	238	138.1	4.17	unknown	unknown	unknown	59126	203.896
sd2593	negitive	314.1	153	3.26	unknown	unknown	unknown	3266.14	203.747
sd2947	negitive	840.2	62	4.64	unknown	unknown	unknown	180951	203.53
sd2520	negitive	677	191	2.92	unknown	unknown	unknown	88708.6	203.184
sd3473	negitive	327	173	8.74	unknown	unknown	unknown	48469.9	202.824
sd3119	negitive	759.4	715.4	5.77	unknown	unknown	unknown	1883.89	202.63
sd1347	positive	711	403.8	4.53	unknown	unknown	unknown	29036.8	202.02
sd1469	positive	565.1	331.1	4.01	unknown	unknown	unknown	2.32423e+06	201.734
sd0354	positive	338.2	321.2	2.87	unknown	unknown	unknown	10428.7	201.412
sd2955	negitive	838	271	4.65	unknown	unknown	unknown	149411	200.784
sd0205	positive	332.2	181	3.24	unknown	unknown	unknown	19438.1	200.737
sd3071	negitive	557.3	249.1	5.51	unknown	unknown	unknown	23047.1	200.002
sd2626	negitive	465	151	3.41	unknown	unknown	unknown	269948	199.671
sd2617	negitive	415	165.1	3.35	unknown	unknown	unknown	78374.8	199.455
sd2957	negitive	875.2	97	4.65	unknown	unknown	unknown	10670.7	199.353
sd3470	negitive	330.5	173	8.73	unknown	unknown	unknown	874.983	198.719
sd2959	negitive	895	116.8	4.66	unknown	unknown	unknown	32490.6	198.604
sd2570	negitive	283	167	3.2	unknown	unknown	unknown	70297.2	198.324
sd2581	negitive	863.2	579.1	3.21	unknown	unknown	unknown	94502	198.303
sd2571	negitive	282.7	123	3.2	unknown	unknown	unknown	48791	197.633
sd1046	positive	711	693.1	4.53	unknown	unknown	unknown	59233.5	197.356
sd2960	negitive	896	116.9	4.66	unknown	unknown	unknown	12744.6	196.566
sd2393	negitive	407.2	203.1	2.56	unknown	unknown	unknown	123067	194.862
sd2949	negitive	813.2	271.1	4.64	unknown	unknown	unknown	20519	194.604
sd0639	positive	207	104	0.82	unknown	unknown	unknown	137567	194.551
sd2352	negitive	711	284.9	2.41	unknown	unknown	unknown	11763.9	194.516
sd2905	negitive	739	383	4.44	unknown	unknown	unknown	5560.25	193.305
sd2875	negitive	402	311.9	4.33	unknown	unknown	unknown	20364.6	192.483
sd2664	negitive	483	326.9	3.58	unknown	unknown	unknown	4718.58	192.388
sd2789	negitive	296	110.8	3.96	unknown	unknown	unknown	18225.7	192.022
sd3073	negitive	893	329.3	5.53	unknown	unknown	unknown	5677.13	191.867
sd0093	positive	816	301.6	4.33	unknown	unknown	unknown	5453.57	191.737
sd2524	negitive	675.2	191.1	2.94	unknown	unknown	unknown	2.31247e+06	191.583
sd2684	negitive	411.1	199	3.64	unknown	unknown	unknown	33387.9	191.093
sd2661	negitive	537.2	327.1	3.57	unknown	unknown	unknown	1389.08	190.764
sd2911	negitive	843.2	329.1	4.45	unknown	unknown	unknown	9801.66	190.392
sd1551	positive	742	177.3	4.55	unknown	unknown	unknown	178756	189.697
sd3512	negitive	478.8	281.2	9.02	unknown	unknown	unknown	22038.6	189.583
sd2523	negitive	805.2	337.1	2.93	unknown	unknown	unknown	90353.9	189.438
sd2899	negitive	829	604.8	4.41	unknown	unknown	unknown	6695.35	189.127
sd2696	negitive	481	300.9	3.67	unknown	unknown	unknown	118183	189.058
sd2910	negitive	843	513.4	4.45	unknown	unknown	unknown	2456.43	187.387
sd3039	negitive	827.2	379.1	5.27	unknown	unknown	unknown	65135.8	187.183
sd1375	positive	815	669.3	3.71	unknown	unknown	unknown	27100.8	185.027
sd2730	negitive	863	430.8	3.81	unknown	unknown	unknown	749.896	184.671
sd3172	negitive	282	238.3	6.05	unknown	unknown	unknown	33484.9	184.577
sd0875	positive	185.1	139	1.9	unknown	unknown	unknown	29864	184.301
sd2379	negitive	247	119	2.52	unknown	unknown	unknown	50953.4	184.243
sd2432	negitive	301.1	168	2.69	unknown	unknown	unknown	7.29519e+06	183.705
sd3144	negitive	209	59	5.83	unknown	unknown	unknown	144979	183.273
sd2792	negitive	238	121	3.97	unknown	unknown	unknown	27268.4	182.059
sd0816	positive	423	293.6	3.31	unknown	unknown	unknown	96830.7	181.38
sd2945	negitive	716	652.9	4.63	unknown	unknown	unknown	5220.97	181.239
sd3116	negitive	893.3	328.1	5.74	unknown	unknown	unknown	14242.2	181.216
sd1401	positive	291.2	147	3	unknown	unknown	unknown	819.176	180.91
sd2791	negitive	237	121	3.97	unknown	unknown	unknown	180202	180.843
sd2765	negitive	485.1	151	3.89	unknown	unknown	unknown	65661.8	180.582
sd1588	positive	831.2	331.1	4.53	unknown	unknown	unknown	473441	180.113
sd2508	negitive	527.2	341.1	2.89	unknown	unknown	unknown	66939	180.062
sd3001	negitive	895.3	683.2	4.96	unknown	unknown	unknown	9097.22	178.916
sd2512	negitive	527	383.1	2.91	unknown	unknown	unknown	206914	178.657
sd3170	negitive	282	145	6.04	unknown	unknown	unknown	12781.5	178.233
sd3173	negitive	281.9	210.1	6.05	unknown	unknown	unknown	8803.26	178.167
sd2383	negitive	285.1	108	2.53	unknown	unknown	unknown	8.91566e+06	177.347
sd2665	negitive	484	447.8	3.58	unknown	unknown	unknown	2041.33	177.34
sd2926	negitive	799	605	4.54	unknown	unknown	unknown	9344.22	176.698
sd2529	negitive	691	191.3	2.96	unknown	unknown	unknown	120009	176.417
sd1117	positive	419	383.6	4.07	unknown	unknown	unknown	70948.7	176.319
sd1942	negitive	131	70	0.78	unknown	unknown	unknown	740002	176.195
sd3525	negitive	235.2	205.2	9.49	unknown	unknown	unknown	4987.1	175.949
sd2786	negitive	418	357.9	3.95	unknown	unknown	unknown	20866.8	175.535
sd2510	negitive	527.2	59	2.9	unknown	unknown	unknown	231298	175.422
sd3080	negitive	940	61.8	5.57	unknown	unknown	unknown	79264.7	174.945
sd0334	positive	526	160.3	1.88	unknown	unknown	unknown	37811.2	174.732
sd3348	negitive	345.1	163	7.58	unknown	unknown	unknown	41003.5	174.685
sd1471	positive	486.2	109	3.02	unknown	unknown	unknown	1.06788e+06	174.626
sd2785	negitive	417	327.4	3.95	unknown	unknown	unknown	120344	174.343
sd2608	negitive	335	161.2	3.32	unknown	unknown	unknown	207111	174.313
sd0548	positive	420	384.6	4.07	unknown	unknown	unknown	23754.2	174.199
sd1431	positive	486.2	205.1	3.02	unknown	unknown	unknown	971831	173.974
sd2374	negitive	627.2	285.1	2.51	unknown	unknown	unknown	276373	173.753
sd3349	negitive	343.1	161	7.58	unknown	unknown	unknown	58975.8	172.962
sd2894	negitive	809.3	271.1	4.39	unknown	unknown	unknown	60336.1	171.911
sd2914	negitive	799	575.2	4.46	unknown	unknown	unknown	41256.4	171.558
sd0684	positive	512.3	105.1	10.48	unknown	unknown	unknown	247896	170.411
sd2546	negitive	583	420.9	3.07	unknown	unknown	unknown	10483.4	169.538
sd2511	negitive	557	88.8	2.91	unknown	unknown	unknown	15831.9	169.442
sd0462	positive	365.1	120	2.88	unknown	unknown	unknown	24912	168.67
sd2969	negitive	643.2	175	4.72	unknown	unknown	unknown	198813	168.481
sd0297	positive	639.3	283.2	5.5	unknown	unknown	unknown	5555.81	167.3
sd2884	negitive	485.1	125	4.35	unknown	unknown	unknown	24730	166.402
sd0701	positive	697.2	643.2	3.23	unknown	unknown	unknown	89004.4	166.217
sd0507	positive	508.3	225.2	6.79	unknown	unknown	unknown	56866.2	166.103
sd1512	positive	491.1	227.1	3.04	unknown	unknown	unknown	5.00095e+06	165.651
sd3084	negitive	565.3	421.2	5.59	unknown	unknown	unknown	10727.6	165.533
sd0045	positive	582.3	317.2	6.68	unknown	unknown	unknown	72702.9	165.075
sd0064	positive	698	522.5	5.51	unknown	unknown	unknown	3112.84	164.989
sd0652	positive	212	128.1	3.94	unknown	unknown	unknown	87156.2	164.938
sd2150	negitive	493.1	147	1.48	unknown	unknown	unknown	172242	164.706
sd3350	negitive	408.1	62	7.59	unknown	unknown	unknown	67036.6	164.662
sd0376	positive	478.2	179	2.59	unknown	unknown	unknown	433903	163.875
sd2646	negitive	705.2	337.1	3.5	unknown	unknown	unknown	7785.03	163.705
sd2553	negitive	528	167	3.12	unknown	unknown	unknown	845982	163.704
sd3075	negitive	937.3	725.2	5.55	unknown	unknown	unknown	4374.96	162.963
sd2446	negitive	479.9	274.1	2.73	unknown	unknown	unknown	30945.5	162.826
sd2883	negitive	485.2	441.1	4.35	unknown	unknown	unknown	41334.7	162.616
sd1393	positive	251.1	163	2.37	unknown	unknown	unknown	299544	162.41
sd3511	negitive	478.3	281.2	9.02	unknown	unknown	unknown	648831	162.115
sd2444	negitive	480.1	318.1	2.72	unknown	unknown	unknown	20607.5	162.103
sd0484	positive	430.1	160.1	1.89	unknown	unknown	unknown	126335	162.064
sd0480	positive	538.3	207.1	3.39	unknown	unknown	unknown	143982	161.934
sd3068	negitive	531.2	285	5.5	unknown	unknown	unknown	86400.6	161.863
sd1392	positive	288.3	88.1	6.78	unknown	unknown	unknown	221341	161.747
sd2703	negitive	319.1	139	3.69	unknown	unknown	unknown	30092.4	161.328
sd2484	negitive	463.2	223.1	2.8	unknown	unknown	unknown	82750.7	160.977
sd0999	positive	261.1	132.1	2.59	unknown	unknown	unknown	73174.8	160.912
sd1174	positive	523.2	160.1	1.87	unknown	unknown	unknown	326781	160.819
sd2840	negitive	713	88.8	4.11	unknown	unknown	unknown	7509.74	160.312
sd3083	negitive	657	137	5.59	unknown	unknown	unknown	22391.9	159.844
sd2589	negitive	421	205	3.25	unknown	unknown	unknown	139456	158.359
sd2439	negitive	423	181	2.72	unknown	unknown	unknown	62937.7	158.105
sd0559	positive	714.2	301.1	4.55	unknown	unknown	unknown	134086	157.999
sd2902	negitive	679	637	4.43	unknown	unknown	unknown	5750.93	157.098
sd1611	positive	631.3	571.2	10.37	unknown	unknown	unknown	5.98986e+06	156.855
sd0207	positive	291.1	189	8.11	unknown	unknown	unknown	20897.3	156.813
sd2857	negitive	547.1	503.1	4.23	unknown	unknown	unknown	1621.38	156.714
sd0092	positive	502.2	115.1	5.91	unknown	unknown	unknown	8226.99	156.477
sd1591	positive	630	570.3	10.38	unknown	unknown	unknown	4.09759e+06	156.097
sd3544	negitive	289	245	9.76	unknown	unknown	unknown	862325	155.865
sd1685	positive	630.3	570.2	10.37	unknown	unknown	unknown	1.16596e+07	155.263
sd0053	positive	588.1	339	1.99	unknown	unknown	unknown	20180.2	155.044
sd3546	negitive	349.2	289.2	9.76	unknown	unknown	unknown	794823	154.974
sd3153	negitive	413.1	193.1	5.88	unknown	unknown	unknown	479076	154.55
sd1099	positive	375	199.4	2.22	unknown	unknown	unknown	677176	153.731
sd2522	negitive	585.2	423.1	2.93	unknown	unknown	unknown	7022.25	153.057
sd2686	negitive	318.1	125	3.64	unknown	unknown	unknown	9722.62	152.712
sd2081	negitive	245	93	1.18	unknown	unknown	unknown	4644.6	152.66
sd2565	negitive	433	270.9	3.19	unknown	unknown	unknown	85736.5	152.209
sd3160	negitive	389.1	259	5.95	unknown	unknown	unknown	10795.3	151.829
sd2609	negitive	233.1	191.1	3.32	unknown	unknown	unknown	88480.2	151.767
sd1705	positive	175	70.1	0.87	unknown	unknown	unknown	6.11386e+06	151.527
sd2817	negitive	871.2	409.1	4.05	unknown	unknown	unknown	30325.6	151.387
sd1159	positive	579	271.6	4.22	unknown	unknown	unknown	34651.5	151.081
sd3078	negitive	838	329.1	5.56	unknown	unknown	unknown	8651.76	150.833
sd0569	positive	531.1	369	2.53	unknown	unknown	unknown	792199	150.584
sd0849	positive	600	582.1	4.8	unknown	unknown	unknown	127738	150.105
sd1136	positive	261.1	86.1	2.57	unknown	unknown	unknown	59780.2	149.643
sd2881	negitive	260	156.1	4.35	unknown	unknown	unknown	2914.75	148.615
sd1015	positive	261.1	86.1	2.57	unknown	unknown	unknown	169911	148.48
sd1235	positive	288.3	242.3	6.81	unknown	unknown	unknown	434038	148.308
sd1412	positive	482.1	320.1	2.72	unknown	unknown	unknown	94881	148.182
sd3092	negitive	237.1	207	5.63	unknown	unknown	unknown	371579	147.875
sd0732	positive	379.2	217.1	2.26	unknown	unknown	unknown	251269	147.79
sd2970	negitive	635.2	143	4.76	unknown	unknown	unknown	14141.8	147.723
sd2605	negitive	691.1	611.1	3.29	unknown	unknown	unknown	302531	147.665
sd1370	positive	519	160.1	1.89	unknown	unknown	unknown	1.62598e+06	147.384
sd2110	negitive	167	124	1.2	unknown	unknown	unknown	71962.2	147.283
sd2852	negitive	307	141	4.21	unknown	unknown	unknown	365470	147.207
sd2982	negitive	805.3	265.1	4.82	unknown	unknown	unknown	191019	147.194
sd0671	positive	353	191.4	3.11	unknown	unknown	unknown	37444.2	146.757
sd0048	positive	625	160.2	2.33	unknown	unknown	unknown	21409	146.58
sd2343	negitive	265.1	135.1	2.39	unknown	unknown	unknown	26480.5	146.38
sd2997	negitive	753.2	328.1	4.9	unknown	unknown	unknown	32693.4	146.361
sd1631	positive	175	130.1	0.89	unknown	unknown	unknown	1.97808e+06	146.204
sd3154	negitive	476.1	62	5.89	unknown	unknown	unknown	460120	146.019
sd0981	positive	462.2	160.1	1.86	unknown	unknown	unknown	61824.3	145.819
sd2885	negitive	463	301	4.36	unknown	unknown	unknown	4.71191e+06	145.468
sd1227	positive	670	331.7	3.93	unknown	unknown	unknown	222060	145.128
sd2594	negitive	977.3	609.1	3.26	unknown	unknown	unknown	138681	144.783
sd0436	positive	538.2	132.1	1.45	unknown	unknown	unknown	61736.7	144.769
sd0659	positive	237.1	149	2.43	unknown	unknown	unknown	44710.5	144.341
sd2733	negitive	717.4	657.4	3.81	unknown	unknown	unknown	192210	144.209
sd1723	positive	609.3	447.1	3.79	unknown	unknown	unknown	1955.82	143.981
sd0051	positive	464.2	88.1	2.09	unknown	unknown	unknown	31150.9	143.924
sd2687	negitive	582	389.9	3.65	unknown	unknown	unknown	59169.8	143.647
sd2680	negitive	581.2	389.2	3.63	unknown	unknown	unknown	453241	143.472
sd0433	positive	410.2	231.1	6.18	unknown	unknown	unknown	23482.3	143.461
sd2666	negitive	590	501.8	3.58	unknown	unknown	unknown	7060.75	143.391
sd1411	positive	975	499.3	4.1	unknown	unknown	unknown	3.9172e+06	143.296
sd2559	negitive	571.1	185	3.14	unknown	unknown	unknown	54624.4	142.881
sd0252	positive	963	843.1	4.02	unknown	unknown	unknown	55585.7	142.854
sd2550	negitive	610	448.1	3.1	unknown	unknown	unknown	138608	142.853
sd2298	negitive	233.1	119	2.31	unknown	unknown	unknown	1.33057e+06	142.746
sd0157	positive	566	535	7.94	unknown	unknown	unknown	71983.4	142.365
sd2503	negitive	767	620.8	2.88	unknown	unknown	unknown	99770.1	142.18
sd0262	positive	460.3	86.1	2.56	unknown	unknown	unknown	156129	142.175
sd0789	positive	474.2	180.1	2.31	unknown	unknown	unknown	125209	142.128
sd0586	positive	561.9	530.8	7.93	unknown	unknown	unknown	88063.8	142.101
sd0641	positive	615.2	331.1	5.41	unknown	unknown	unknown	207829	141.809
sd0062	positive	296	180.2	2.37	unknown	unknown	unknown	7201.45	141.762
sd3069	negitive	544.2	62	5.5	unknown	unknown	unknown	50991.3	141.727
sd0570	positive	783	637.1	3.34	unknown	unknown	unknown	212778	141.673
sd0130	positive	715	301.6	4.57	unknown	unknown	unknown	32416.8	141.514
sd2366	negitive	515.2	341.1	2.49	unknown	unknown	unknown	23501	141.494
sd1187	positive	288.3	88.1	6.77	unknown	unknown	unknown	2.58461e+06	141.477
sd3210	negitive	644.3	537.3	6.2	unknown	unknown	unknown	253238	141.461
sd0372	positive	478.1	132.1	1.44	unknown	unknown	unknown	14956.1	141.133
sd3120	negitive	462.2	197	5.77	unknown	unknown	unknown	41922.5	140.967
sd0318	positive	499.2	161.1	3.05	unknown	unknown	unknown	41314.2	140.479
sd3233	negitive	459.2	59	6.35	unknown	unknown	unknown	30846.9	140.31
sd2413	negitive	351	132.9	2.62	unknown	unknown	unknown	3.42167e+06	139.976
sd1258	positive	501.2	160.1	1.9	unknown	unknown	unknown	541658	139.815
sd3294	negitive	355.1	340.1	7.02	unknown	unknown	unknown	25374.2	139.22
sd0769	positive	194.1	105	1.36	unknown	unknown	unknown	110735	139.003
sd0606	positive	364	107	1.6	unknown	unknown	unknown	154871	138.487
sd1621	positive	553.2	160.1	1.85	unknown	unknown	unknown	2.45047e+06	138.104
sd0225	positive	226	120.1	3.39	unknown	unknown	unknown	98536.4	138.077
sd0443	positive	212.2	194.2	3.14	unknown	unknown	unknown	207923	137.992
sd3395	negitive	559.9	202	8.02	unknown	unknown	unknown	23859.5	137.95
sd3458	negitive	300.3	161	8.63	unknown	unknown	unknown	159505	137.671
sd2956	negitive	876	679.9	4.65	unknown	unknown	unknown	6416.57	137.407
sd1510	positive	725.2	331.1	4.46	unknown	unknown	unknown	1.75426e+06	137.345
sd1133	positive	418.2	221.1	1.91	unknown	unknown	unknown	504169	137.34
sd0529	positive	645.4	465.3	6.18	unknown	unknown	unknown	211197	137.244
sd1079	positive	302	140.2	1.21	unknown	unknown	unknown	795383	137.197
sd0961	positive	743.2	147	6.65	unknown	unknown	unknown	113944	136.843
sd1658	positive	374.1	198.1	2.21	unknown	unknown	unknown	5.55789e+06	136.801
sd0751	positive	364.2	107	1.59	unknown	unknown	unknown	143712	136.765
sd2547	negitive	591.2	337.1	3.07	unknown	unknown	unknown	15151.6	136.561
sd2631	negitive	771.2	609.1	3.44	unknown	unknown	unknown	458688	136.398
sd1202	positive	364.2	107	1.6	unknown	unknown	unknown	516625	136.125
sd2839	negitive	621.2	353.1	4.1	unknown	unknown	unknown	384483	135.67
sd1380	positive	448.2	286.1	2.36	unknown	unknown	unknown	658152	135.624
sd3052	negitive	613.2	329.1	5.37	unknown	unknown	unknown	7955.65	135.589
sd0873	positive	658.3	383.2	4.16	unknown	unknown	unknown	1357.33	135.575
sd0206	positive	508.1	209.1	2.44	unknown	unknown	unknown	256513	135.373
sd0963	positive	266	86.9	3.51	unknown	unknown	unknown	16684.6	135.338
sd3296	negitive	641.4	211.1	7.03	unknown	unknown	unknown	75365.9	135.275
sd3003	negitive	483	163	4.97	unknown	unknown	unknown	1.01568e+06	135.21
sd2753	negitive	460.7	341.1	3.88	unknown	unknown	unknown	5.78209e+06	135.138
sd3460	negitive	302	162.9	8.65	unknown	unknown	unknown	149741	135.072
sd0955	positive	364	149.1	1.62	unknown	unknown	unknown	219274	134.92
sd3393	negitive	563.9	204	8.02	unknown	unknown	unknown	11152.3	134.847
sd2151	negitive	327.1	119	1.48	unknown	unknown	unknown	141251	134.783
sd2651	negitive	161	99.1	3.52	unknown	unknown	unknown	82900.2	134.287
sd2614	negitive	323.8	69	3.34	unknown	unknown	unknown	713.17	134.285
sd0811	positive	484	466.5	7.08	unknown	unknown	unknown	105161	134.04
sd0106	positive	388.3	74.1	8.5	unknown	unknown	unknown	19529.7	134.028
sd3459	negitive	300.3	125	8.63	unknown	unknown	unknown	18782	133.926
sd2467	negitive	857	395	2.78	unknown	unknown	unknown	86148.9	133.686
sd3136	negitive	687.1	495.1	5.8	unknown	unknown	unknown	4688.17	133.66
sd2407	negitive	451.1	97	2.61	unknown	unknown	unknown	140203	133.617
sd0932	positive	639	573.3	3.17	unknown	unknown	unknown	138332	133.602
sd1039	positive	450.2	207.1	2.51	unknown	unknown	unknown	490197	133.405
sd0853	positive	438	407	6.99	unknown	unknown	unknown	588370	133.269
sd3394	negitive	557.9	202	8.02	unknown	unknown	unknown	14575.2	133.22
sd2965	negitive	289.1	111	4.69	unknown	unknown	unknown	10014.7	133.209
sd2371	negitive	301.1	156	2.5	unknown	unknown	unknown	51332.8	132.975
sd2405	negitive	499.1	337.1	2.61	unknown	unknown	unknown	115171	132.757
sd3269	negitive	240.9	75	6.76	unknown	unknown	unknown	20420.8	132.749
sd2591	negitive	513	318.9	3.26	unknown	unknown	unknown	28748.5	132.707
sd2948	negitive	875.2	679.2	4.64	unknown	unknown	unknown	29129.5	132.635
sd2649	negitive	799	461.6	3.51	unknown	unknown	unknown	8473.52	132.6
sd1384	positive	774	450.5	3.61	unknown	unknown	unknown	4.46289e+06	132.426
sd0223	positive	831.2	321.1	5.95	unknown	unknown	unknown	67502.5	132.404
sd3345	negitive	738.4	62	7.53	unknown	unknown	unknown	557561	132.207
sd0611	positive	582.3	299.2	6.44	unknown	unknown	unknown	356490	132.179
sd3272	negitive	240	224	6.77	unknown	unknown	unknown	172449	132.179
sd0520	positive	466	435	5.78	unknown	unknown	unknown	128272	132.115
sd2461	negitive	277	143	2.77	unknown	unknown	unknown	83163.8	132.078
sd2644	negitive	639	447.1	3.5	unknown	unknown	unknown	550680	131.647
sd1439	positive	613	595.2	3.12	unknown	unknown	unknown	743843	131.642
sd2642	negitive	918	579.4	3.49	unknown	unknown	unknown	2178.13	131.511
sd0209	positive	352.2	88.1	2	unknown	unknown	unknown	53354.4	131.489
sd2592	negitive	513	231	3.26	unknown	unknown	unknown	82230.5	131.412
sd0499	positive	937	727.1	4.24	unknown	unknown	unknown	682849	131.405
sd2754	negitive	461.2	401.2	3.88	unknown	unknown	unknown	61063.6	131.386
sd1034	positive	769	623	3.07	unknown	unknown	unknown	1.14349e+06	131.385
sd3222	negitive	347.2	59	6.27	unknown	unknown	unknown	16221.1	131.367
sd0171	positive	277	137.1	9.6	unknown	unknown	unknown	33227.4	131.054
sd2435	negitive	287.1	121	2.7	unknown	unknown	unknown	103423	130.975
sd1602	positive	719.2	209.1	4.97	unknown	unknown	unknown	3.8758e+06	130.91
sd0031	positive	922	724.1	4.68	unknown	unknown	unknown	27173.8	130.81
sd1068	positive	185.1	126	2.2	unknown	unknown	unknown	727710	130.616
sd0123	positive	404.1	373	7.52	unknown	unknown	unknown	34406.7	130.549
sd2208	negitive	547	191	1.92	unknown	unknown	unknown	106899	130.074
sd0364	positive	616.2	268.1	1.96	unknown	unknown	unknown	75141.7	129.968
sd2652	negitive	161	117.1	3.52	unknown	unknown	unknown	365896	129.868
sd0628	positive	448	417	7.31	unknown	unknown	unknown	57768.6	129.832
sd1059	positive	613	595.2	4.87	unknown	unknown	unknown	25905.8	129.826
sd1419	positive	297.1	105	2.77	unknown	unknown	unknown	121725	129.7
sd3268	negitive	241.1	225	6.76	unknown	unknown	unknown	102747	129.7
sd3424	negitive	543.4	59	8.36	unknown	unknown	unknown	65363.9	129.665
sd0904	positive	639	621.1	3.17	unknown	unknown	unknown	123049	129.59
sd2851	negitive	935.3	507.1	4.21	unknown	unknown	unknown	81641.5	129.438
sd0079	positive	561.2	160.1	1.92	unknown	unknown	unknown	24360.1	129.391
sd0801	positive	541.4	332.2	3.94	unknown	unknown	unknown	443525	129.301
sd3008	negitive	983.3	339.1	5.01	unknown	unknown	unknown	80148.9	129.236
sd1129	positive	391.3	161.1	1.99	unknown	unknown	unknown	331523	128.836
sd0688	positive	457.1	295.1	2.96	unknown	unknown	unknown	134246	128.558
sd0486	positive	520	270.6	4.56	unknown	unknown	unknown	85453.3	128.553
sd2669	negitive	709.2	337.1	3.59	unknown	unknown	unknown	220760	128.239
sd0479	positive	366.3	187.1	1.85	unknown	unknown	unknown	135092	128.173
sd2873	negitive	235	163.1	4.32	unknown	unknown	unknown	792121	127.972
sd3219	negitive	407.2	59	6.26	unknown	unknown	unknown	67011.3	127.937
sd0528	positive	498.3	319.2	5.48	unknown	unknown	unknown	18289.2	127.66
sd3213	negitive	679.5	97	6.21	unknown	unknown	unknown	20334.1	127.208
sd1188	positive	209.1	126	2.63	unknown	unknown	unknown	382968	127.174
sd3145	negitive	555.3	495.3	5.83	unknown	unknown	unknown	105634	126.926
sd3311	negitive	223.1	166	7.13	unknown	unknown	unknown	82126	126.915
sd3267	negitive	223.1	149	6.76	unknown	unknown	unknown	145593	126.813
sd0991	positive	299.2	119.1	6.13	unknown	unknown	unknown	453911	126.759
sd1733	positive	501.1	339.1	2.6	unknown	unknown	unknown	2.57927e+06	126.084
sd0295	positive	774.5	177	6.67	unknown	unknown	unknown	62979.8	126.054
sd0870	positive	501.2	147	2.2	unknown	unknown	unknown	105471	125.846
sd0161	positive	621.3	389	5.75	unknown	unknown	unknown	44859.3	125.808
sd1373	positive	655.2	207.1	4.51	unknown	unknown	unknown	1.90481e+06	125.713
sd2868	negitive	809	272.9	4.3	unknown	unknown	unknown	66514.1	125.554
sd1939	negitive	421	191	0.78	unknown	unknown	unknown	1.47413e+06	125.398
sd0453	positive	621.3	492	5.76	unknown	unknown	unknown	126502	125.373
sd2496	negitive	313.1	85	2.85	unknown	unknown	unknown	893844	124.97
sd2869	negitive	843.2	351.1	4.3	unknown	unknown	unknown	194625	124.962
sd2566	negitive	979.2	579.1	3.19	unknown	unknown	unknown	454387	124.824
sd1743	positive	501.1	339.1	2.6	unknown	unknown	unknown	2.63288e+06	124.81
sd3305	negitive	444	387	7.13	unknown	unknown	unknown	7835.31	124.79
sd2966	negitive	553.1	509.2	4.7	unknown	unknown	unknown	86801.2	124.734
sd0562	positive	635	506.3	6.17	unknown	unknown	unknown	48637.1	124.697
sd0623	positive	770	624.1	3.06	unknown	unknown	unknown	186906	124.606
sd0581	positive	424	141.2	4.34	unknown	unknown	unknown	118603	124.513
sd1049	positive	243.2	104.1	0.78	unknown	unknown	unknown	432673	124.427
sd3223	negitive	870.4	62	6.29	unknown	unknown	unknown	51929.5	124.109
sd0165	positive	470	452.9	6.63	unknown	unknown	unknown	17626.2	124.102
sd0944	positive	439.2	213.1	2.76	unknown	unknown	unknown	437948	123.935
sd1045	positive	787.2	409.1	3.88	unknown	unknown	unknown	1.83744e+06	123.771
sd0601	positive	485.3	449.3	8.33	unknown	unknown	unknown	138123	123.164
sd1378	positive	397.2	147	1.9	unknown	unknown	unknown	798384	123.126
sd0411	positive	678.4	437.3	5.25	unknown	unknown	unknown	302048	123.091
sd0949	positive	703	541.3	5.11	unknown	unknown	unknown	600102	122.974
sd2613	negitive	323	69	3.34	unknown	unknown	unknown	10823.5	122.753
sd0767	positive	354	210	2.81	unknown	unknown	unknown	492154	122.667
sd0145	positive	616.2	136.1	1.96	unknown	unknown	unknown	49595.5	122.547
sd2282	negitive	643.2	463.1	2.23	unknown	unknown	unknown	115089	122.036
sd1148	positive	522.3	221.2	4.68	unknown	unknown	unknown	360509	122.005
sd0974	positive	457	196.3	7.09	unknown	unknown	unknown	299034	121.932
sd3463	negitive	739.4	397.1	8.7	unknown	unknown	unknown	18725.1	121.799
sd0893	positive	674	268.5	2	unknown	unknown	unknown	32303.9	121.648
sd1071	positive	364.2	149.1	1.59	unknown	unknown	unknown	110450	121.607
sd0037	positive	590.4	271.2	6.33	unknown	unknown	unknown	18223.5	121.556
sd0631	positive	845.4	683.4	6.08	unknown	unknown	unknown	588603	121.552
sd3310	negitive	202.2	78.9	7.13	unknown	unknown	unknown	363700	121.409
sd3238	negitive	703.4	643.4	6.38	unknown	unknown	unknown	37074.9	121.383
sd1307	positive	758	432.9	3.91	unknown	unknown	unknown	3.5966e+06	120.943
sd2717	negitive	559	479.1	3.74	unknown	unknown	unknown	1.06233e+06	120.698
sd0226	positive	226	120.1	3.88	unknown	unknown	unknown	194603	120.556
sd3031	negitive	391	58.8	5.19	unknown	unknown	unknown	262281	120.423
sd3163	negitive	443.3	193.1	5.98	unknown	unknown	unknown	566335	120.405
sd2122	negitive	525.1	139	1.22	unknown	unknown	unknown	49557.5	120.206
sd0366	positive	714.4	175.2	3.26	unknown	unknown	unknown	137706	120.025
sd3343	negitive	751.4	397.1	7.53	unknown	unknown	unknown	5845.54	119.967
sd2990	negitive	723	506.9	4.86	unknown	unknown	unknown	67839.2	119.839
sd0542	positive	773	177.2	6.68	unknown	unknown	unknown	129715	119.796
sd2121	negitive	525	182.9	1.22	unknown	unknown	unknown	26555.2	119.561
sd0386	positive	734.4	271.2	6.04	unknown	unknown	unknown	95259.2	119.365
sd3261	negitive	721.4	677.4	6.67	unknown	unknown	unknown	1786.42	119.204
sd2751	negitive	910	447.9	3.88	unknown	unknown	unknown	195699	119.17
sd1433	positive	453.3	285.9	7.07	unknown	unknown	unknown	1.28987e+06	119.097
sd0083	positive	446	415	7.3	unknown	unknown	unknown	97457.4	118.997
sd3308	negitive	480.5	202	7.13	unknown	unknown	unknown	355183	118.852
sd1137	positive	435.4	154.1	10.56	unknown	unknown	unknown	7104.74	118.824
sd2552	negitive	889	366.9	3.12	unknown	unknown	unknown	33000.7	118.691
sd0735	positive	401.2	167.1	5.65	unknown	unknown	unknown	260769	118.398
sd3221	negitive	589.3	545.3	6.27	unknown	unknown	unknown	10296.9	118.131
sd1482	positive	788	464.4	3.91	unknown	unknown	unknown	6.61758e+06	117.971
sd2709	negitive	703	120.9	3.71	unknown	unknown	unknown	141972	117.966
sd2909	negitive	221	160.8	4.45	unknown	unknown	unknown	12814.6	117.692
sd1353	positive	458.8	327.1	4.07	unknown	unknown	unknown	453992	117.67
sd3312	negitive	479.8	144.9	7.13	unknown	unknown	unknown	1.62887e+06	117.634
sd2112	negitive	367	139	1.2	unknown	unknown	unknown	237525	117.385
sd0420	positive	831.4	565.3	6.7	unknown	unknown	unknown	46410.6	117.371
sd2574	negitive	399	85	3.2	unknown	unknown	unknown	927213	117.338
sd2750	negitive	909	446.7	3.88	unknown	unknown	unknown	406680	117.257
sd2632	negitive	437	357	3.44	unknown	unknown	unknown	23229.5	117.215
sd1345	positive	352	200.3	10.01	unknown	unknown	unknown	383732	117.198
sd0667	positive	551.3	282.1	5.35	unknown	unknown	unknown	248132	117.062
sd3000	negitive	750.2	328.1	4.96	unknown	unknown	unknown	149483	117.032
sd1334	positive	271.1	134.1	1.63	unknown	unknown	unknown	332915	116.81
sd3313	negitive	481	79	7.13	unknown	unknown	unknown	198073	116.786
sd3307	negitive	484	146.9	7.13	unknown	unknown	unknown	1.16546e+06	116.759
sd1447	positive	489	457.9	7.07	unknown	unknown	unknown	1.35324e+06	116.545
sd2239	negitive	590	164	2.06	unknown	unknown	unknown	184712	116.467
sd2831	negitive	435.1	345.1	4.07	unknown	unknown	unknown	82945.8	116.32
sd3340	negitive	713	397.3	7.53	unknown	unknown	unknown	6831.08	116.301
sd2206	negitive	347.1	184	1.9	unknown	unknown	unknown	37440.4	115.861
sd1199	positive	351.9	199.9	9.99	unknown	unknown	unknown	541429	115.858
sd0530	positive	714	682.1	4.73	unknown	unknown	unknown	201593	115.741
sd2287	negitive	269.2	139.1	2.26	unknown	unknown	unknown	75370.4	115.736
sd0103	positive	386	121.1	4.5	unknown	unknown	unknown	19558.9	115.702
sd2241	negitive	590.2	164.1	2.06	unknown	unknown	unknown	167264	115.61
sd0936	positive	338.1	106	0.91	unknown	unknown	unknown	1.16646e+07	115.598
sd3302	negitive	485	203.8	7.13	unknown	unknown	unknown	533266	115.556
sd0038	positive	634.3	130.1	0.92	unknown	unknown	unknown	33559	115.514
sd2725	negitive	432	311.9	3.79	unknown	unknown	unknown	1.16862e+06	115.382
sd3306	negitive	484	204	7.13	unknown	unknown	unknown	3.53164e+06	115.375
sd3297	negitive	319.2	163	7.05	unknown	unknown	unknown	96770.5	115.362
sd1224	positive	351.9	96.9	9.99	unknown	unknown	unknown	332680	115.344
sd1552	positive	477.3	315.2	4.07	unknown	unknown	unknown	1.5443e+06	115.173
sd2207	negitive	663.2	303.1	1.91	unknown	unknown	unknown	19576.9	115.102
sd2816	negitive	478	358	4.05	unknown	unknown	unknown	65518.5	114.974
sd0967	positive	293	219.4	3.48	unknown	unknown	unknown	38519.6	114.949
sd3478	negitive	690.2	630.2	8.77	unknown	unknown	unknown	21394.4	114.789
sd2643	negitive	475.1	225.1	3.49	unknown	unknown	unknown	204263	114.749
sd1522	positive	639.3	331.1	5.21	unknown	unknown	unknown	110651	114.608
sd2790	negitive	476	460.9	3.97	unknown	unknown	unknown	623300	114.517
sd3299	negitive	379.2	319.2	7.06	unknown	unknown	unknown	9406.1	114.436
sd0596	positive	645.4	447.3	6.47	unknown	unknown	unknown	539458	114.262
sd2676	negitive	633	447	3.62	unknown	unknown	unknown	16988.7	114.135
sd3118	negitive	519.2	99	5.76	unknown	unknown	unknown	277014	114.043
sd3314	negitive	717.4	253.1	7.16	unknown	unknown	unknown	46752.2	114.017
sd2116	negitive	182.5	67	1.21	unknown	unknown	unknown	14718.3	113.999
sd2218	negitive	533.2	134	1.98	unknown	unknown	unknown	479717	113.976
sd0813	positive	614	596.2	3.12	unknown	unknown	unknown	196322	113.893
sd3309	negitive	480.1	202	7.13	unknown	unknown	unknown	1.0776e+07	113.891
sd1468	positive	719.2	331.1	4.58	unknown	unknown	unknown	5.35916e+06	113.872
sd2117	negitive	375	183	1.21	unknown	unknown	unknown	22487.7	113.845
sd0395	positive	582	522.1	7.09	unknown	unknown	unknown	256703	113.735
sd0683	positive	655	347.7	4.15	unknown	unknown	unknown	426844	113.722
sd2477	negitive	684.2	563.1	2.78	unknown	unknown	unknown	6099.27	113.65
sd0347	positive	730.3	261.1	2.95	unknown	unknown	unknown	129146	113.649
sd0622	positive	213.1	125.1	4.74	unknown	unknown	unknown	95447.6	113.529
sd3403	negitive	497.3	213.1	8.12	unknown	unknown	unknown	52749.5	113.459
sd3344	negitive	735.4	397.1	7.53	unknown	unknown	unknown	1.35253e+06	113.456
sd2448	negitive	443.1	193	2.73	unknown	unknown	unknown	899417	113.416
sd3399	negitive	775.4	97	8.05	unknown	unknown	unknown	8922.71	113.303
sd2115	negitive	183.1	67	1.21	unknown	unknown	unknown	78905.3	113.092
sd1226	positive	510.2	337.1	3.7	unknown	unknown	unknown	959819	113.046
sd2437	negitive	443.6	193	2.71	unknown	unknown	unknown	40746.9	113.031
sd0859	positive	540.3	393.1	5.94	unknown	unknown	unknown	114069	113.015
sd0558	positive	544	500.5	5.63	unknown	unknown	unknown	138721	112.82
sd3400	negitive	737.4	397.1	8.05	unknown	unknown	unknown	136316	112.804
sd1325	positive	321.1	303.2	7	unknown	unknown	unknown	373079	112.769
sd1440	positive	176.1	70.1	0.87	unknown	unknown	unknown	880814	112.597
sd3298	negitive	319	275.2	7.06	unknown	unknown	unknown	318848	112.545
sd0452	positive	306.3	214.2	5.6	unknown	unknown	unknown	312057	112.367
sd0147	positive	316.3	162.1	6.78	unknown	unknown	unknown	7320	112.348
sd2650	negitive	420	152.9	3.51	unknown	unknown	unknown	16232.5	112.347
sd0783	positive	704.2	547.1	2.59	unknown	unknown	unknown	54207.2	112.294
sd3549	negitive	361.2	59	9.76	unknown	unknown	unknown	795766	112.235
sd0346	positive	432.2	127	4.07	unknown	unknown	unknown	24586.4	112.19
sd0189	positive	283	138.1	0.9	unknown	unknown	unknown	75508.6	112.167
sd3342	negitive	735.4	89	7.53	unknown	unknown	unknown	119915	111.915
sd3485	negitive	663.2	627.2	8.78	unknown	unknown	unknown	12533	111.874
sd3560	negitive	388.3	328.3	10.14	unknown	unknown	unknown	45414.9	111.806
sd3225	negitive	591.4	471.3	6.32	unknown	unknown	unknown	43933.3	111.62
sd1271	positive	518.2	147	2.26	unknown	unknown	unknown	479413	111.549
sd3186	negitive	477.3	59	6.09	unknown	unknown	unknown	20211.8	111.539
sd3211	negitive	679.3	537.3	6.2	unknown	unknown	unknown	8166.51	111.447
sd1674	positive	484	286.5	7.09	unknown	unknown	unknown	6.81543e+06	111.435
sd1609	positive	483.3	283.9	7.07	unknown	unknown	unknown	3.93708e+06	111.425
sd1259	positive	349.9	197.9	9.99	unknown	unknown	unknown	1.96881e+06	111.36
sd2854	negitive	470	425.9	4.23	unknown	unknown	unknown	9777.11	111.249
sd3226	negitive	575.3	471.3	6.32	unknown	unknown	unknown	10598.5	111.192
sd3398	negitive	738.4	397.1	8.05	unknown	unknown	unknown	29171.8	111.145
sd2272	negitive	392.1	153	2.16	unknown	unknown	unknown	68039.4	111.126
sd3519	negitive	546.3	349.3	9.23	unknown	unknown	unknown	261005	111.066
sd2113	negitive	387	203	1.2	unknown	unknown	unknown	21305.6	111.059
sd2776	negitive	455	439.8	3.91	unknown	unknown	unknown	4063.46	110.979
sd1009	positive	518	147.1	2.29	unknown	unknown	unknown	291812	110.921
sd0219	positive	806	498.4	4.48	unknown	unknown	unknown	141228	110.837
sd1719	positive	773.2	449.1	3.61	unknown	unknown	unknown	4.58844e+07	110.76
sd1324	positive	686.3	249.1	3.92	unknown	unknown	unknown	2.36038e+06	110.744
sd1357	positive	642.3	209.1	3.31	unknown	unknown	unknown	39295.9	110.708
sd1386	positive	915	469.5	4.01	unknown	unknown	unknown	6.17301e+06	110.699
sd0514	positive	199.9	108.9	6.46	unknown	unknown	unknown	123267	110.64
sd3002	negitive	723	328.3	4.97	unknown	unknown	unknown	168249	110.231
sd0553	positive	272.3	230.3	9.24	unknown	unknown	unknown	116201	110.1
sd0251	positive	462	114.1	3.97	unknown	unknown	unknown	67950.5	110.061
sd2380	negitive	446.2	404.2	2.52	unknown	unknown	unknown	308576	110.011
sd0704	positive	203.1	175.1	7.2	unknown	unknown	unknown	51490.5	109.985
sd0491	positive	385.1	177.1	2.45	unknown	unknown	unknown	394441	109.848
sd1422	positive	452	209.4	2.11	unknown	unknown	unknown	2.19239e+06	109.634
sd3545	negitive	362	302	9.76	unknown	unknown	unknown	173822	109.492
sd2892	negitive	833.3	637.2	4.39	unknown	unknown	unknown	391431	109.483
sd3547	negitive	301.3	217.1	9.76	unknown	unknown	unknown	1.62482e+06	109.475
sd2988	negitive	697.2	329.1	4.85	unknown	unknown	unknown	174393	109.462
sd0572	positive	346.3	282.3	9.1	unknown	unknown	unknown	626914	109.391
sd3185	negitive	552.3	62	6.09	unknown	unknown	unknown	41647.5	109.348
sd3292	negitive	327.2	229.1	6.96	unknown	unknown	unknown	39595.2	109.246
sd0661	positive	324	200.2	10.01	unknown	unknown	unknown	686685	109.225
sd2742	negitive	389	208.1	3.86	unknown	unknown	unknown	93676.7	109.139
sd1768	positive	485.3	453.9	7.07	unknown	unknown	unknown	2.16865e+07	108.917
sd0285	positive	687	249.5	3.94	unknown	unknown	unknown	137225	108.915
sd3177	negitive	549.4	489.3	6.08	unknown	unknown	unknown	121387	108.782
sd3094	negitive	441.2	59	5.64	unknown	unknown	unknown	623593	108.586
sd2991	negitive	698	330	4.86	unknown	unknown	unknown	69333.9	108.51
sd0015	positive	974	812	3.48	unknown	unknown	unknown	47714.3	108.335
sd2627	negitive	399	137	3.41	unknown	unknown	unknown	3.01478e+06	108.25
sd0312	positive	479	383.7	4.1	unknown	unknown	unknown	158884	108.19
sd0216	positive	696	499.6	8.15	unknown	unknown	unknown	45258.5	108.144
sd1216	positive	478	358.7	4.1	unknown	unknown	unknown	545587	108.113
sd0154	positive	948	828	4.02	unknown	unknown	unknown	78321.6	108.013
sd3336	negitive	721.4	277.2	7.52	unknown	unknown	unknown	15618.9	107.663
sd3216	negitive	341	298.1	6.23	unknown	unknown	unknown	323713	107.616
sd3045	negitive	645.2	601.2	5.32	unknown	unknown	unknown	39889	107.555
sd3542	negitive	361.2	301.2	9.75	unknown	unknown	unknown	573699	107.478
sd0862	positive	474.2	456.2	2.49	unknown	unknown	unknown	246786	107.469
sd1385	positive	124	95.9	1.26	unknown	unknown	unknown	344132	107.406
sd0434	positive	504.3	203.2	5.59	unknown	unknown	unknown	495175	107.379
sd1484	positive	472.2	130.1	0.86	unknown	unknown	unknown	5.13134e+06	107.282
sd2630	negitive	479	249	3.44	unknown	unknown	unknown	307676	107.195
sd2136	negitive	333	151	1.29	unknown	unknown	unknown	84845.2	107.178
sd2499	negitive	293.1	128	2.86	unknown	unknown	unknown	187578	107.004
sd3338	negitive	736	397.1	7.53	unknown	unknown	unknown	232647	106.992
sd2224	negitive	721.2	315.1	2	unknown	unknown	unknown	47986.2	106.981
sd0877	positive	836	332.2	4.53	unknown	unknown	unknown	586288	106.907
sd1075	positive	354	202.2	10.01	unknown	unknown	unknown	582130	106.65
sd2584	negitive	877.2	579.1	3.23	unknown	unknown	unknown	170799	106.637
sd1085	positive	805.3	497.1	4.45	unknown	unknown	unknown	895603	106.576
sd2047	negitive	581	388.8	0.91	unknown	unknown	unknown	35286.2	106.51
sd1423	positive	565.1	317.1	4.25	unknown	unknown	unknown	2.24753e+06	106.345
sd3339	negitive	737	399.1	7.53	unknown	unknown	unknown	37711.2	106.27
sd0757	positive	321.2	275.2	7	unknown	unknown	unknown	812757	106.206
sd2395	negitive	382.8	134	2.57	unknown	unknown	unknown	562038	106.161
sd1076	positive	696.4	355.3	8.14	unknown	unknown	unknown	474762	106.155
sd1171	positive	293.2	147	2.51	unknown	unknown	unknown	56134.6	106.114
sd3287	negitive	721.4	75	6.95	unknown	unknown	unknown	30890.1	106.054
sd3301	negitive	425.3	211.1	7.09	unknown	unknown	unknown	154065	106.044
sd3488	negitive	688.2	628.2	8.78	unknown	unknown	unknown	132039	105.802
sd3286	negitive	706.4	213.2	6.95	unknown	unknown	unknown	1.24715e+06	105.793
sd0779	positive	538.2	359.1	4.53	unknown	unknown	unknown	107295	105.686
sd1344	positive	542.2	166.1	2.07	unknown	unknown	unknown	835247	105.676
sd1327	positive	549.1	331.1	5.48	unknown	unknown	unknown	15243.6	105.674
sd2057	negitive	216.6	155	0.92	unknown	unknown	unknown	294116	105.662
sd2856	negitive	432	268.9	4.23	unknown	unknown	unknown	347552	105.55
sd1524	positive	524.2	165.1	0.94	unknown	unknown	unknown	4.33621e+06	105.452
sd0379	positive	614.2	484.2	2.47	unknown	unknown	unknown	48772.3	105.389
sd3520	negitive	425.3	230.1	9.27	unknown	unknown	unknown	7869.48	105.383
sd2201	negitive	332.2	151	1.88	unknown	unknown	unknown	2.03254e+06	105.118
sd3476	negitive	687	627.1	8.77	unknown	unknown	unknown	192391	105.089
sd0823	positive	692.2	331.1	4.92	unknown	unknown	unknown	433845	104.935
sd0085	positive	755.7	594	2.59	unknown	unknown	unknown	17481	104.91
sd0203	positive	723.3	205.1	2.59	unknown	unknown	unknown	66248.7	104.902
sd1001	positive	394.2	162	2.6	unknown	unknown	unknown	336776	104.828
sd3285	negitive	705.4	253.1	6.95	unknown	unknown	unknown	4.04929e+06	104.699
sd2200	negitive	332.2	125	1.88	unknown	unknown	unknown	1.86433e+06	104.653
sd0658	positive	614.3	596.2	3.11	unknown	unknown	unknown	467266	104.412
sd2114	negitive	95	68.8	1.21	unknown	unknown	unknown	70666.1	104.268
sd0645	positive	519.9	114.1	4.02	unknown	unknown	unknown	200503	104.138
sd3482	negitive	687	551.5	8.78	unknown	unknown	unknown	59869.2	104.052
sd0647	positive	465.1	303.1	2.07	unknown	unknown	unknown	416735	103.932
sd1141	positive	623.3	461.3	6.46	unknown	unknown	unknown	756213	103.909
sd0980	positive	424	227.1	1.84	unknown	unknown	unknown	234461	103.884
sd0546	positive	357.1	147	3	unknown	unknown	unknown	38839.2	103.879
sd2488	negitive	745	444.8	2.81	unknown	unknown	unknown	518058	103.869
sd0502	positive	680.4	465.3	5.9	unknown	unknown	unknown	300745	103.754
sd3289	negitive	705	213.2	6.96	unknown	unknown	unknown	2.9308e+06	103.663
sd0852	positive	644	584.3	10.31	unknown	unknown	unknown	122158	103.554
sd3397	negitive	796.3	116.9	8.05	unknown	unknown	unknown	21536.6	103.526
sd0594	positive	526.3	224.1	6.2	unknown	unknown	unknown	9264.64	103.524
sd1168	positive	643	583.2	10.31	unknown	unknown	unknown	255336	103.455
sd2345	negitive	677.2	251.1	2.39	unknown	unknown	unknown	28092.8	103.44
sd0457	positive	217	135.1	7.29	unknown	unknown	unknown	264109	103.39
sd3477	negitive	688	628	8.77	unknown	unknown	unknown	87749.4	103.343
sd1638	positive	189	119.1	2.57	unknown	unknown	unknown	1.0065e+06	103.284
sd3132	negitive	724.1	62	5.79	unknown	unknown	unknown	110491	103.228
sd3291	negitive	763.3	116.9	6.96	unknown	unknown	unknown	181620	102.902
sd3554	negitive	250.1	234.1	9.87	unknown	unknown	unknown	116835	102.844
sd2205	negitive	331	125.3	1.9	unknown	unknown	unknown	1.25482e+07	102.801
sd1255	positive	696.4	263.2	8.14	unknown	unknown	unknown	797562	102.734
sd0449	positive	706.4	261.2	4.86	unknown	unknown	unknown	363142	102.642
sd3303	negitive	545	204	7.13	unknown	unknown	unknown	692190	102.533
sd3264	negitive	299.1	213.1	6.73	unknown	unknown	unknown	65106.5	102.445
sd2536	negitive	307	77	2.98	unknown	unknown	unknown	25708.6	102.247
sd3093	negitive	357.2	59	5.63	unknown	unknown	unknown	503965	102.151
sd3044	negitive	493.2	99	5.32	unknown	unknown	unknown	133279	102.08
sd2398	negitive	383.1	193.1	2.58	unknown	unknown	unknown	1.94261e+06	101.945
sd0451	positive	520	114.1	4.04	unknown	unknown	unknown	183572	101.916
sd0599	positive	666.3	203.2	4.86	unknown	unknown	unknown	203719	101.9
sd0055	positive	614	484.5	2.47	unknown	unknown	unknown	14926.7	101.887
sd0560	positive	702.3	401.2	3.63	unknown	unknown	unknown	322466	101.725
sd0030	positive	164.1	128	2.87	unknown	unknown	unknown	11661.1	101.634
sd3490	negitive	689.4	629.2	8.78	unknown	unknown	unknown	48330.5	101.404
sd2861	negitive	535.1	491.1	4.24	unknown	unknown	unknown	254671	101.38
sd0733	positive	263	162	2.11	unknown	unknown	unknown	290582	101.358
sd0692	positive	542.3	259.2	6.15	unknown	unknown	unknown	214212	101.291
sd1263	positive	599.3	315.2	5.43	unknown	unknown	unknown	1.60203e+06	101.205
sd0554	positive	399.1	147	2.82	unknown	unknown	unknown	192081	101.093
sd2341	negitive	347.1	121	2.39	unknown	unknown	unknown	85279.9	101.066
sd3290	negitive	743.4	97	6.96	unknown	unknown	unknown	103543	101.05
sd1314	positive	677	645.1	8.29	unknown	unknown	unknown	1.11946e+06	100.924
sd2794	negitive	466.2	322.1	3.97	unknown	unknown	unknown	62159.5	100.869
sd0625	positive	785.4	443.3	5.88	unknown	unknown	unknown	224341	100.745
sd2103	negitive	217.1	127	1.19	unknown	unknown	unknown	2.78944e+06	100.736
sd2440	negitive	669.1	315.1	2.72	unknown	unknown	unknown	132482	100.735
sd3304	negitive	545	62	7.13	unknown	unknown	unknown	779916	100.716
sd1815	positive	484	285.9	7.08	unknown	unknown	unknown	6.2483e+07	100.7
sd1531	positive	86.1	56.1	1.28	unknown	unknown	unknown	71613.4	100.699
sd0797	positive	640	460.5	3.99	unknown	unknown	unknown	182621	100.566
sd0566	positive	465.1	303.1	2.07	unknown	unknown	unknown	462884	100.554
sd3396	negitive	795.3	116.9	8.04	unknown	unknown	unknown	54276.3	100.524
sd3386	negitive	511.3	183.1	7.88	unknown	unknown	unknown	15487.3	100.508
sd0826	positive	600.3	453.2	5.86	unknown	unknown	unknown	371186	100.474
sd0730	positive	958.3	923.3	4.47	unknown	unknown	unknown	726688	100.435
sd0466	positive	344.2	148.1	5	unknown	unknown	unknown	43220.1	100.397
sd2327	negitive	787.2	420.1	2.35	unknown	unknown	unknown	21614.2	100.281
sd3543	negitive	705.2	559.2	9.75	unknown	unknown	unknown	8601.94	100.268
sd0131	positive	427.3	186.1	9.08	unknown	unknown	unknown	35782.3	100.207
sd0397	positive	276.2	176.1	5.35	unknown	unknown	unknown	67638.3	100.169
sd0855	positive	223.1	91.1	3.91	unknown	unknown	unknown	60808.3	99.9022
sd0072	positive	366.3	88.1	2.01	unknown	unknown	unknown	29361.5	99.9009
sd0632	positive	660.4	625.3	8.37	unknown	unknown	unknown	220497	99.8945
sd2202	negitive	331.1	168	1.89	unknown	unknown	unknown	2.87804e+06	99.74
sd2185	negitive	310	147	1.79	unknown	unknown	unknown	255222	99.719
sd3051	negitive	284.2	88	5.37	unknown	unknown	unknown	313522	99.5909
sd0032	positive	959	924	4.5	unknown	unknown	unknown	90681.7	99.5173
sd2981	negitive	647.3	543.3	4.82	unknown	unknown	unknown	62790	99.5082
sd2924	negitive	614	554	4.52	unknown	unknown	unknown	101206	99.469
sd1583	positive	915.2	469.1	4.01	unknown	unknown	unknown	1.43245e+07	99.4497
sd0526	positive	349	121.1	3.92	unknown	unknown	unknown	31248.5	99.3451
sd3346	negitive	721.4	397.1	7.53	unknown	unknown	unknown	11607.5	99.2529
sd0550	positive	823.4	147.1	7.64	unknown	unknown	unknown	36581	99.2105
sd3027	negitive	229.1	127.1	5.17	unknown	unknown	unknown	180690	99.1653
sd2423	negitive	463.2	241.1	2.65	unknown	unknown	unknown	276806	99.0692
sd0527	positive	519	454	4.04	unknown	unknown	unknown	135117	99.0369
sd0744	positive	282.1	162.1	8.87	unknown	unknown	unknown	300891	98.9347
sd2230	negitive	601	136.9	2.03	unknown	unknown	unknown	335509	98.7808
sd2052	negitive	217.7	83.1	0.91	unknown	unknown	unknown	119794	98.63
sd1054	positive	700.2	538.3	7.63	unknown	unknown	unknown	872066	98.5575
sd2051	negitive	217.2	83	0.91	unknown	unknown	unknown	7.92472e+06	98.489
sd1650	positive	640	494.4	4.21	unknown	unknown	unknown	7.4067e+06	98.352
sd2979	negitive	687.3	643.3	4.81	unknown	unknown	unknown	278248	98.3251
sd2493	negitive	485.1	341.1	2.83	unknown	unknown	unknown	239268	98.2951
sd0327	positive	673	544.2	1.21	unknown	unknown	unknown	229713	98.1483
sd1746	positive	485.3	271.2	7.03	unknown	unknown	unknown	2.65877e+07	98.1427
sd1673	positive	655.3	595.3	10.47	unknown	unknown	unknown	2.88943e+07	98.0653
sd2384	negitive	472.2	404.2	2.53	unknown	unknown	unknown	121574	98.0344
sd2655	negitive	909	461.8	3.53	unknown	unknown	unknown	2219.22	97.9925
sd2731	negitive	269	70.8	3.81	unknown	unknown	unknown	117645	97.8297
sd0800	positive	576	228.5	4.14	unknown	unknown	unknown	447158	97.6419
sd2796	negitive	465	321	3.98	unknown	unknown	unknown	200068	97.5898
sd1308	positive	398.2	236.1	2.81	unknown	unknown	unknown	1.1129e+06	97.5152
sd2915	negitive	434.1	153	4.48	unknown	unknown	unknown	185155	97.477
sd2691	negitive	686	622.9	3.65	unknown	unknown	unknown	2.09293e+06	97.4138
sd3281	negitive	197	137	6.9	unknown	unknown	unknown	18942.4	97.4108
sd0509	positive	937	775.1	4.21	unknown	unknown	unknown	229417	97.3034
sd1205	positive	642	495.4	10.31	unknown	unknown	unknown	52574.6	97.2971
sd2944	negitive	300	285	4.63	unknown	unknown	unknown	802479	97.2498
sd0953	positive	720	563.2	2.39	unknown	unknown	unknown	155311	97.2118
sd1005	positive	817	653.2	5.55	unknown	unknown	unknown	4056.96	97.1988
sd1200	positive	234	186.4	4.62	unknown	unknown	unknown	94681.9	97.0921
sd1018	positive	262.2	214.2	5.59	unknown	unknown	unknown	111162	96.9751
sd1497	positive	609.3	429.1	3.82	unknown	unknown	unknown	886814	96.8707
sd0056	positive	650.4	468.3	7.04	unknown	unknown	unknown	87209.8	96.8542
sd2583	negitive	878	578.8	3.23	unknown	unknown	unknown	20103.7	96.7667
sd1718	positive	138.1	92	0.87	unknown	unknown	unknown	1.49723e+07	96.6753
sd0988	positive	476.3	329.1	2.47	unknown	unknown	unknown	247560	96.5804
sd2636	negitive	896	446.8	3.47	unknown	unknown	unknown	1.70166e+06	96.5503
sd2638	negitive	897	447	3.47	unknown	unknown	unknown	725713	96.4886
sd1081	positive	401	383.6	4.6	unknown	unknown	unknown	592757	96.4748
sd2259	negitive	631.2	152	2.09	unknown	unknown	unknown	1.10944e+06	96.4695
sd2328	negitive	644.2	218.1	2.35	unknown	unknown	unknown	248943	96.4574
sd1566	positive	691.3	631.2	7.9	unknown	unknown	unknown	5.36568e+06	96.4451
sd3334	negitive	775.3	97	7.52	unknown	unknown	unknown	9539.03	96.3876
sd1622	positive	415	283.5	3.93	unknown	unknown	unknown	592006	96.2746
sd2659	negitive	972	446.8	3.56	unknown	unknown	unknown	2137.95	96.1552
sd2855	negitive	635	454.8	4.23	unknown	unknown	unknown	1921.07	96.1216
sd3090	negitive	629.1	328.1	5.63	unknown	unknown	unknown	21302.2	96.1008
sd2922	negitive	660.3	553.3	4.51	unknown	unknown	unknown	98008.3	95.9657
sd1023	positive	318.3	270.3	7.42	unknown	unknown	unknown	604607	95.827
sd0886	positive	660.4	625.4	8.57	unknown	unknown	unknown	299874	95.7997
sd2977	negitive	300.1	74	4.8	unknown	unknown	unknown	120379	95.6984
sd2673	negitive	401	239.1	3.6	unknown	unknown	unknown	584627	95.676
sd3283	negitive	196.9	180	6.9	unknown	unknown	unknown	19451.6	95.5538
sd3126	negitive	675.4	227.1	5.78	unknown	unknown	unknown	74220.5	95.3213
sd1472	positive	691.3	631.2	8.36	unknown	unknown	unknown	2.58421e+06	95.2528
sd2483	negitive	401	152	2.8	unknown	unknown	unknown	1.12996e+06	95.1472
sd2419	negitive	541	331	2.64	unknown	unknown	unknown	57840.1	95.105
sd1250	positive	968.5	950.4	5.13	unknown	unknown	unknown	1.10088e+06	95.0566
sd1826	positive	484.3	452.9	7.08	unknown	unknown	unknown	9.28695e+07	94.9698
sd2261	negitive	477.1	315.1	2.09	unknown	unknown	unknown	65657.6	94.9604
sd1452	positive	422	114	4.2	unknown	unknown	unknown	2.59225e+06	94.8737
sd2109	negitive	671	542.3	1.2	unknown	unknown	unknown	8415.5	94.8717
sd2219	negitive	405.1	177	1.98	unknown	unknown	unknown	159987	94.8227
sd1243	positive	234.2	186.2	4.61	unknown	unknown	unknown	1.02373e+06	94.8204
sd2292	negitive	420.9	306.1	2.29	unknown	unknown	unknown	388463	94.7756
sd2291	negitive	421.1	307.1	2.29	unknown	unknown	unknown	1.53822e+06	94.4673
sd2155	negitive	353.1	147	1.53	unknown	unknown	unknown	151856	94.4294
sd2415	negitive	541.1	331.1	2.63	unknown	unknown	unknown	40721.1	94.4285
sd1617	positive	337.1	309.1	3.9	unknown	unknown	unknown	829748	94.3869
sd0924	positive	290	242.7	6.51	unknown	unknown	unknown	230883	94.3338
sd2296	negitive	587	544.9	2.31	unknown	unknown	unknown	3208.18	94.3206
sd3539	negitive	783.3	701.3	9.75	unknown	unknown	unknown	15453.9	94.2142
sd0975	positive	330.3	74.1	8.37	unknown	unknown	unknown	542784	94.1962
sd2175	negitive	643.1	338	1.76	unknown	unknown	unknown	33677.7	94.1909
sd2465	negitive	401.1	108	2.77	unknown	unknown	unknown	1.56652e+06	94.1612
sd2295	negitive	422	308	2.31	unknown	unknown	unknown	493855	94.0779
sd3538	negitive	703.4	643.2	9.74	unknown	unknown	unknown	38503	94.0296
sd2818	negitive	901.6	677.5	4.05	unknown	unknown	unknown	80693.6	94.0196
sd2342	negitive	767.2	341.1	2.39	unknown	unknown	unknown	31722.1	94.0142
sd3042	negitive	577.3	533.3	5.3	unknown	unknown	unknown	208487	93.9561
sd0906	positive	847.3	347.1	5.05	unknown	unknown	unknown	770026	93.8067
sd1389	positive	692	632.1	7.91	unknown	unknown	unknown	1.41989e+06	93.7499
sd2275	negitive	557	359.2	2.2	unknown	unknown	unknown	9766.1	93.6967
sd3535	negitive	702.2	556.2	9.74	unknown	unknown	unknown	143456	93.4743
sd0475	positive	759	511.5	5.37	unknown	unknown	unknown	190430	93.4693
sd1671	positive	655	331.3	3.28	unknown	unknown	unknown	9.06591e+06	93.46
sd3392	negitive	515	209.1	7.97	unknown	unknown	unknown	192787	93.4307
sd1060	positive	198	162.3	6.1	unknown	unknown	unknown	46664	93.4154
sd1339	positive	989	506.2	7.09	unknown	unknown	unknown	3.44606e+06	93.071
sd2585	negitive	596.3	62	3.23	unknown	unknown	unknown	1.94726e+06	93.0258
sd0969	positive	720.2	581.1	2.36	unknown	unknown	unknown	150453	92.9811
sd0656	positive	624.3	265.1	2.33	unknown	unknown	unknown	176963	92.9543
sd1413	positive	271	152.3	1.65	unknown	unknown	unknown	1.5915e+06	92.756
sd2248	negitive	631.2	315.1	2.07	unknown	unknown	unknown	8.44698e+06	92.6735
sd0204	positive	478.2	86.1	1.44	unknown	unknown	unknown	29479.6	92.643
sd0756	positive	792	534.9	8.45	unknown	unknown	unknown	1.02615e+06	92.6379
sd0170	positive	654	578.2	8.7	unknown	unknown	unknown	84988.4	92.4833
sd0455	positive	270	84.8	1.7	unknown	unknown	unknown	71093.9	92.4525
sd3562	negitive	379.2	297.2	10.38	unknown	unknown	unknown	18046.3	92.348
sd0188	positive	630	271.6	4.47	unknown	unknown	unknown	41780.5	92.3296
sd1218	positive	674.2	268.1	1.97	unknown	unknown	unknown	359331	92.1213
sd2561	negitive	697.2	367.1	3.16	unknown	unknown	unknown	197936	92.1157
sd2878	negitive	672	611.9	4.35	unknown	unknown	unknown	89479.2	92.1113
sd2741	negitive	529.2	385.2	3.84	unknown	unknown	unknown	34057.2	91.9331
sd3152	negitive	882.2	62	5.88	unknown	unknown	unknown	352506	91.888
sd0896	positive	990	507.2	7.08	unknown	unknown	unknown	596147	91.8352
sd3276	negitive	741.2	249.1	6.82	unknown	unknown	unknown	27014.1	91.7719
sd1489	positive	552.3	175.1	3.42	unknown	unknown	unknown	2.78927e+06	91.7364
sd0164	positive	701	449.5	3.87	unknown	unknown	unknown	49349.9	91.6908
sd0416	positive	741	547.3	2.59	unknown	unknown	unknown	193142	91.6812
sd0866	positive	906.2	888.2	2.36	unknown	unknown	unknown	21296.3	91.6723
sd0689	positive	560.2	167.1	2.78	unknown	unknown	unknown	237668	91.596
sd3536	negitive	703.2	542.1	9.74	unknown	unknown	unknown	90686.2	91.4849
sd0483	positive	703	685.2	9.55	unknown	unknown	unknown	176069	91.4324
sd3275	negitive	659.4	183.1	6.81	unknown	unknown	unknown	204528	91.3457
sd0069	positive	563.4	211.1	4.56	unknown	unknown	unknown	48199.9	91.3306
sd2040	negitive	347.1	141	0.89	unknown	unknown	unknown	107309	91.3165
sd1702	positive	631.2	571.2	8.7	unknown	unknown	unknown	9.77571e+06	91.2276
sd1454	positive	355	193.4	1.84	unknown	unknown	unknown	1.86421e+06	91.2086
sd2192	negitive	637.2	295.1	1.81	unknown	unknown	unknown	291238	91.1971
sd0576	positive	906	581.3	2.37	unknown	unknown	unknown	16781	91.1521
sd0301	positive	564.7	298	4.56	unknown	unknown	unknown	130284	91.0284
sd0150	positive	702.3	383.1	3.64	unknown	unknown	unknown	179139	91
sd2941	negitive	549	344.1	4.6	unknown	unknown	unknown	90054.7	90.9952
sd0070	positive	680.4	483.3	6.87	unknown	unknown	unknown	27985.1	90.9767
sd2381	negitive	237.1	75	2.52	unknown	unknown	unknown	473667	90.9443
sd3205	negitive	647	540	6.18	unknown	unknown	unknown	406337	90.9228
sd0101	positive	361.1	140	2.89	unknown	unknown	unknown	9730.39	90.8545
sd2943	negitive	677	633	4.6	unknown	unknown	unknown	16391.2	90.5905
sd2430	negitive	775.2	343.1	2.68	unknown	unknown	unknown	981241	90.5708
sd1061	positive	651	575.4	8.71	unknown	unknown	unknown	1.26932e+06	90.5376
sd2396	negitive	261	199.1	2.58	unknown	unknown	unknown	233781	90.535
sd0805	positive	425	177.1	2.67	unknown	unknown	unknown	297076	90.5041
sd0283	positive	216	170.3	4.79	unknown	unknown	unknown	84964.7	90.4321
sd0695	positive	674	512.4	5.2	unknown	unknown	unknown	322764	90.3778
sd3176	negitive	427.3	213.2	6.08	unknown	unknown	unknown	371628	90.3376
sd2404	negitive	553.1	193	2.6	unknown	unknown	unknown	306055	90.2791
sd2274	negitive	543	190.9	2.18	unknown	unknown	unknown	199262	90.0721
sd1874	negitive	643	359	0.61	unknown	unknown	unknown	278461	89.9565
sd3056	negitive	568.3	62	5.43	unknown	unknown	unknown	1.07283e+06	89.9438
sd3533	negitive	701.4	641.4	9.74	unknown	unknown	unknown	101785	89.9389
sd2838	negitive	459	339	4.1	unknown	unknown	unknown	36129.7	89.9126
sd1206	positive	673	641.1	8.56	unknown	unknown	unknown	552021	89.8884
sd0039	positive	892.4	227.2	3.02	unknown	unknown	unknown	40474.2	89.8583
sd2478	negitive	887	337.1	2.79	unknown	unknown	unknown	732992	89.7841
sd0812	positive	817.2	331.1	3.23	unknown	unknown	unknown	496837	89.7691
sd0378	positive	694.4	465.3	7.32	unknown	unknown	unknown	113922	89.7183
sd3181	negitive	679.4	465.3	6.08	unknown	unknown	unknown	59317.4	89.4438
sd3079	negitive	561.3	517.3	5.56	unknown	unknown	unknown	82808.2	89.4368
sd0333	positive	704.2	139	2.85	unknown	unknown	unknown	76618.3	89.4155
sd2891	negitive	873.3	137	4.39	unknown	unknown	unknown	3.58052e+06	89.4155
sd0404	positive	678.4	463.3	6.89	unknown	unknown	unknown	80219.2	89.3981
sd0179	positive	752	717	4.57	unknown	unknown	unknown	67872.7	89.3735
sd2048	negitive	173	136.9	0.91	unknown	unknown	unknown	1.14121e+06	89.3562
sd0113	positive	584.4	471.4	3.54	unknown	unknown	unknown	107469	89.3124
sd1944	negitive	331.8	191	0.78	unknown	unknown	unknown	37210.9	89.1084
sd3061	negitive	565.2	505.1	5.45	unknown	unknown	unknown	308590	89.0566
sd3060	negitive	565.4	505.3	5.45	unknown	unknown	unknown	358958	89.036
sd1535	positive	422.2	308.1	2.24	unknown	unknown	unknown	2.89835e+06	88.9673
sd2532	negitive	277.1	146.1	2.96	unknown	unknown	unknown	386801	88.9521
sd3202	negitive	583.3	479.3	6.17	unknown	unknown	unknown	194278	88.8187
sd2564	negitive	949	579.2	3.19	unknown	unknown	unknown	183590	88.7843
sd0979	positive	644.3	211.1	3.47	unknown	unknown	unknown	984915	88.7406
sd2621	negitive	173.2	93	3.37	unknown	unknown	unknown	1.18543e+06	88.5826
sd0743	positive	729	481.4	5.42	unknown	unknown	unknown	459505	88.5411
sd0833	positive	692.2	332.1	4.92	unknown	unknown	unknown	543447	88.537
sd1753	positive	629.3	597.3	8.7	unknown	unknown	unknown	1.53333e+07	88.494
sd1048	positive	906.2	308.1	2.37	unknown	unknown	unknown	77260.1	88.4202
sd3565	negitive	449.2	213.2	10.59	unknown	unknown	unknown	65240	88.3796
sd2294	negitive	442.1	328.1	2.29	unknown	unknown	unknown	743154	88.3789
sd0159	positive	564.7	313.1	3.8	unknown	unknown	unknown	16085.1	88.2066
sd1945	negitive	325.1	145.1	0.78	unknown	unknown	unknown	1.91474e+06	88.0813
sd3199	negitive	646.3	539.3	6.17	unknown	unknown	unknown	2.03953e+06	88.056
sd3096	negitive	183	109	5.65	unknown	unknown	unknown	141399	88.0498
sd3318	negitive	236.2	177.1	7.23	unknown	unknown	unknown	221884	87.9532
sd0663	positive	596.2	189.1	4.35	unknown	unknown	unknown	119851	87.8776
sd2334	negitive	222.1	119.1	2.36	unknown	unknown	unknown	632066	87.7223
sd3005	negitive	845	345.2	5	unknown	unknown	unknown	51882.5	87.6893
sd3029	negitive	685.3	643.2	5.18	unknown	unknown	unknown	50373.2	87.5285
sd0234	positive	476	242.4	2.21	unknown	unknown	unknown	15525.8	87.5133
sd0718	positive	652.4	635.4	4.07	unknown	unknown	unknown	294662	87.4637
sd2887	negitive	965.4	229.1	4.36	unknown	unknown	unknown	70951.8	87.4346
sd1605	positive	991.2	515.1	4.12	unknown	unknown	unknown	7.33633e+06	87.2987
sd0197	positive	907	745.3	4.2	unknown	unknown	unknown	106476	87.296
sd2530	negitive	739	337	2.96	unknown	unknown	unknown	131123	87.2742
sd1465	positive	673.3	641.3	8.55	unknown	unknown	unknown	1.5863e+06	87.255
sd0194	positive	600	299.7	6.53	unknown	unknown	unknown	9308.38	87.2297
sd0036	positive	388.2	163.1	8.91	unknown	unknown	unknown	67064.7	87.1087
sd0672	positive	594	400	2.59	unknown	unknown	unknown	112005	87.0623
sd0995	positive	674	642.2	8.56	unknown	unknown	unknown	252022	86.9127
sd3373	negitive	472.9	59	7.78	unknown	unknown	unknown	273298	86.8976
sd1899	negitive	112.9	80	0.72	unknown	unknown	unknown	347054	86.854
sd1784	positive	639	493.4	4.2	unknown	unknown	unknown	3.08915e+07	86.7515
sd0943	positive	311.1	136.1	2.07	unknown	unknown	unknown	432589	86.6625
sd1878	negitive	645	359	0.62	unknown	unknown	unknown	87557.3	86.588
sd3117	negitive	311.1	283.1	5.76	unknown	unknown	unknown	118380	86.5678
sd0280	positive	308.1	76	7.75	unknown	unknown	unknown	351731	86.5229
sd1550	positive	308.1	76	2.26	unknown	unknown	unknown	2.18063e+06	86.4882
sd2721	negitive	298	96.8	3.77	unknown	unknown	unknown	18166.1	86.4548
sd2507	negitive	623	461.2	2.89	unknown	unknown	unknown	1.23934e+06	86.427
sd0537	positive	357.1	195	3.45	unknown	unknown	unknown	679392	86.3103
sd2560	negitive	697.2	193.1	3.16	unknown	unknown	unknown	573498	86.0667
sd1088	positive	628.4	610.5	8.9	unknown	unknown	unknown	481202	85.859
sd2692	negitive	625	445.1	3.65	unknown	unknown	unknown	675006	85.7858
sd1523	positive	671.2	347.1	4.17	unknown	unknown	unknown	9.66102e+06	85.7624
sd1233	positive	481.3	283.2	5.93	unknown	unknown	unknown	1.43506e+06	85.7542
sd3372	negitive	473.4	59	7.78	unknown	unknown	unknown	432988	85.7512
sd0126	positive	264	219.5	5.58	unknown	unknown	unknown	51259	85.7074
sd2693	negitive	741.1	116.9	3.65	unknown	unknown	unknown	338229	85.6739
sd1178	positive	628	466.5	3.14	unknown	unknown	unknown	1.42643e+06	85.5818
sd1091	positive	286.2	110.1	1.73	unknown	unknown	unknown	357846	85.4813
sd2853	negitive	365	115	4.22	unknown	unknown	unknown	2.1942e+06	85.4401
sd2337	negitive	485.2	341.1	2.37	unknown	unknown	unknown	620545	85.2907
sd2293	negitive	697.2	355.1	2.29	unknown	unknown	unknown	32249.8	85.2906
sd2635	negitive	923	563	3.46	unknown	unknown	unknown	77344.5	85.2268
sd2940	negitive	641	329.1	4.6	unknown	unknown	unknown	435191	85.2268
sd1576	positive	821.3	659.3	5.88	unknown	unknown	unknown	1.0894e+07	85.2242
sd1502	positive	567.3	301.3	6.12	unknown	unknown	unknown	2.10709e+06	85.0256
sd1228	positive	262.1	170.1	4.78	unknown	unknown	unknown	456800	84.8717
sd2939	negitive	640	328.9	4.6	unknown	unknown	unknown	3.58951e+06	84.7842
sd3055	negitive	614.3	306.1	5.41	unknown	unknown	unknown	99576.7	84.5238
sd0250	positive	605	561.6	6.52	unknown	unknown	unknown	31954.3	84.4676
sd3155	negitive	341	326	5.89	unknown	unknown	unknown	40624.6	84.4319
sd0230	positive	443	272.5	0.9	unknown	unknown	unknown	891694	84.2689
sd2912	negitive	243.1	207.1	4.45	unknown	unknown	unknown	52067.1	84.2101
sd1964	negitive	487.2	145.1	0.8	unknown	unknown	unknown	1.20833e+07	84.1543
sd1426	positive	199	140.1	2.89	unknown	unknown	unknown	212508	84.1428
sd2311	negitive	311.1	149	2.33	unknown	unknown	unknown	3263.46	84.1317
sd3187	negitive	312	116.1	6.11	unknown	unknown	unknown	49441.6	84.1272
sd1800	positive	629.3	569.3	8.7	unknown	unknown	unknown	4.16686e+07	84.0359
sd3337	negitive	793	116.7	7.53	unknown	unknown	unknown	278140	83.8665
sd2350	negitive	488.1	62	2.4	unknown	unknown	unknown	5.89345e+06	83.8343
sd2173	negitive	645.2	315.1	1.75	unknown	unknown	unknown	201235	83.8162
sd0978	positive	717	699.1	3	unknown	unknown	unknown	202391	83.7622
sd1062	positive	343.1	328.1	5.88	unknown	unknown	unknown	320047	83.697
sd3341	negitive	817	697.1	7.53	unknown	unknown	unknown	18900.5	83.6861
sd1262	positive	568.3	191.1	2.97	unknown	unknown	unknown	1.31396e+06	83.605
sd3319	negitive	236.1	192.1	7.23	unknown	unknown	unknown	213131	83.4388
sd3430	negitive	667.2	59	8.39	unknown	unknown	unknown	39363.2	83.4274
sd1153	positive	268.1	123	2.22	unknown	unknown	unknown	296432	83.4266
sd2935	negitive	614	330.1	4.59	unknown	unknown	unknown	20076.5	83.4249
sd0506	positive	302.8	160.9	0.74	unknown	unknown	unknown	423878	83.412
sd3250	negitive	537.3	59	6.6	unknown	unknown	unknown	102928	83.3499
sd0578	positive	657	331.8	3.28	unknown	unknown	unknown	161753	83.3372
sd0882	positive	374.3	346.3	8.78	unknown	unknown	unknown	142594	83.2982
sd3218	negitive	417.1	151	6.25	unknown	unknown	unknown	81446.5	83.1811
sd0989	positive	491.3	265.2	2.76	unknown	unknown	unknown	190162	83.1529
sd2242	negitive	357	165	2.06	unknown	unknown	unknown	69308.1	83.1358
sd1201	positive	277	235.6	9.27	unknown	unknown	unknown	931921	82.8667
sd2348	negitive	485.1	383.1	2.4	unknown	unknown	unknown	1.24628e+06	82.8363
sd3197	negitive	583.3	497.3	6.17	unknown	unknown	unknown	153875	82.8102
sd3564	negitive	491.2	195.1	10.59	unknown	unknown	unknown	61708.8	82.7323
sd0796	positive	672	510.3	3.28	unknown	unknown	unknown	481296	82.732
sd0391	positive	704.2	177.1	2.85	unknown	unknown	unknown	132935	82.7208
sd1080	positive	688	656.2	9.44	unknown	unknown	unknown	570446	82.6917
sd2006	negitive	593.2	89	0.86	unknown	unknown	unknown	223094	82.5774
sd2181	negitive	645	314.9	1.78	unknown	unknown	unknown	167149	82.5623
sd3249	negitive	598	538	6.6	unknown	unknown	unknown	14816.3	82.3415
sd3097	negitive	882.2	819.3	5.66	unknown	unknown	unknown	7675.95	82.2966
sd3019	negitive	377	181	5.12	unknown	unknown	unknown	143700	82.2717
sd2814	negitive	654	330.1	4.04	unknown	unknown	unknown	114934	82.2561
sd2354	negitive	577.2	355.1	2.42	unknown	unknown	unknown	169896	82.1933
sd3282	negitive	503.2	163	6.9	unknown	unknown	unknown	37749.1	82.1492
sd1811	positive	355.1	176.1	1.82	unknown	unknown	unknown	3.99095e+07	82.0373
sd0799	positive	403	167.3	3.36	unknown	unknown	unknown	149422	81.965
sd2361	negitive	279.1	160	2.48	unknown	unknown	unknown	655832	81.8977
sd2247	negitive	435.2	327.1	2.07	unknown	unknown	unknown	101118	81.8799
sd0358	positive	630	570.3	9.61	unknown	unknown	unknown	21945.4	81.8784
sd2487	negitive	445	175	2.81	unknown	unknown	unknown	510445	81.8208
sd0213	positive	393	246.5	2.27	unknown	unknown	unknown	110596	81.8025
sd1488	positive	641.3	623.3	9.73	unknown	unknown	unknown	3.06124e+06	81.7743
sd0040	positive	584.3	225.1	2.36	unknown	unknown	unknown	47411.9	81.7416
sd2240	negitive	435.2	165.1	2.06	unknown	unknown	unknown	446834	81.724
sd2469	negitive	293	99.9	2.78	unknown	unknown	unknown	239715	81.6483
sd1499	positive	449.1	227.1	2.4	unknown	unknown	unknown	1.09573e+07	81.6361
sd2942	negitive	675.1	97	4.6	unknown	unknown	unknown	248220	81.5679
sd2866	negitive	460	399.9	4.28	unknown	unknown	unknown	29176.6	81.5108
sd0761	positive	770.3	513.1	4.36	unknown	unknown	unknown	613291	81.4967
sd3532	negitive	759.2	116.9	9.74	unknown	unknown	unknown	348213	81.4023
sd1666	positive	646.2	586.2	9.62	unknown	unknown	unknown	7.36485e+06	81.3801
sd2174	negitive	360	133.9	1.76	unknown	unknown	unknown	21075.5	81.3667
sd2481	negitive	609.3	549.3	2.79	unknown	unknown	unknown	3.39859e+06	81.3626
sd1603	positive	646	586.3	9.63	unknown	unknown	unknown	3.11396e+06	81.2806
sd2347	negitive	443.1	383.1	2.4	unknown	unknown	unknown	29459.2	81.1816
sd3540	negitive	801.2	158.9	9.75	unknown	unknown	unknown	36881.2	81.0526
sd1342	positive	178	118.1	3.17	unknown	unknown	unknown	662487	80.88
sd2769	negitive	904	455.3	3.9	unknown	unknown	unknown	12423.5	80.8516
sd3102	negitive	269.2	117	5.7	unknown	unknown	unknown	83800.4	80.8355
sd1190	positive	772	754.1	3.24	unknown	unknown	unknown	999690	80.8195
sd2468	negitive	707	191	2.78	unknown	unknown	unknown	298579	80.7013
sd2793	negitive	753	271	3.97	unknown	unknown	unknown	1.2142e+06	80.7011
sd2978	negitive	243.1	225.1	4.81	unknown	unknown	unknown	122528	80.6817
sd2399	negitive	184.3	112	2.58	unknown	unknown	unknown	285778	80.5808
sd0972	positive	447.7	328.1	3.99	unknown	unknown	unknown	151872	80.5733
sd0747	positive	446.1	261.1	2.01	unknown	unknown	unknown	696342	80.529
sd1283	positive	600.3	299.2	6.5	unknown	unknown	unknown	236187	80.454
sd1958	negitive	624.1	146	0.8	unknown	unknown	unknown	41282.4	80.4234
sd3248	negitive	597.3	537.3	6.59	unknown	unknown	unknown	37425.8	80.1957
sd0166	positive	734	519.8	10.53	unknown	unknown	unknown	558461	80.1549
sd3316	negitive	375.2	236.1	7.23	unknown	unknown	unknown	280373	80.0086
sd0342	positive	516.4	301.3	5.95	unknown	unknown	unknown	276115	79.999
sd3325	negitive	596	305.9	7.32	unknown	unknown	unknown	90084.6	79.9777
sd0669	positive	831.2	639.2	5.07	unknown	unknown	unknown	340055	79.8832
sd3064	negitive	747.3	541.3	5.46	unknown	unknown	unknown	21526.9	79.8413
sd2768	negitive	903	454.9	3.9	unknown	unknown	unknown	38424.7	79.8079
sd2253	negitive	137	93	2.08	unknown	unknown	unknown	650360	79.7894
sd0267	positive	641	609.2	7.32	unknown	unknown	unknown	113038	79.7313
sd0331	positive	237.1	163	3.11	unknown	unknown	unknown	9629.98	79.7153
sd1176	positive	285	153.2	1.67	unknown	unknown	unknown	1.04284e+06	79.6595
sd2097	negitive	142.7	97	1.19	unknown	unknown	unknown	127806	79.6178
sd0268	positive	663	501.3	2.52	unknown	unknown	unknown	139930	79.6151
sd1025	positive	397.2	176.1	2.59	unknown	unknown	unknown	1.64062e+06	79.6108
sd2244	negitive	435.2	165.1	2.07	unknown	unknown	unknown	455782	79.5772
sd1520	positive	686.2	565.2	2.95	unknown	unknown	unknown	382110	79.5433
sd0888	positive	478.1	308.1	2.73	unknown	unknown	unknown	251829	79.2875
sd0907	positive	396.1	249	2.25	unknown	unknown	unknown	455539	79.2672
sd2245	negitive	359.1	137	2.07	unknown	unknown	unknown	611484	79.2667
sd3194	negitive	540.5	59	6.16	unknown	unknown	unknown	961672	79.2154
sd0415	positive	951	933.1	3.63	unknown	unknown	unknown	118816	79.1814
sd1962	negitive	561.2	219	0.8	unknown	unknown	unknown	170419	79.1632
sd3033	negitive	748.2	62	5.19	unknown	unknown	unknown	310340	79.0661
sd2736	negitive	654.2	591.2	3.81	unknown	unknown	unknown	4610.22	79.0455
sd2864	negitive	752	599.8	4.26	unknown	unknown	unknown	19157.8	79.0267
sd2401	negitive	627.2	447.1	2.59	unknown	unknown	unknown	367500	79.0213
sd2416	negitive	263.1	248.1	2.63	unknown	unknown	unknown	94434.8	78.8492
sd0803	positive	513.1	495.3	6.11	unknown	unknown	unknown	372218	78.8355
sd0818	positive	812.3	573.2	4.61	unknown	unknown	unknown	527885	78.8342
sd0827	positive	243.1	161	8.44	unknown	unknown	unknown	58906.2	78.828
sd3018	negitive	521	359	5.12	unknown	unknown	unknown	4801.34	78.784
sd2188	negitive	497.1	137	1.79	unknown	unknown	unknown	62607	78.6473
sd1286	positive	548	177.3	2.43	unknown	unknown	unknown	1.01286e+06	78.6233
sd3203	negitive	673.3	89	6.17	unknown	unknown	unknown	63820.8	78.5806
sd3139	negitive	558.6	498.3	5.81	unknown	unknown	unknown	99702.3	78.4995
sd1020	positive	671	509.4	3.28	unknown	unknown	unknown	790040	78.4377
sd3510	negitive	575	279.1	9.01	unknown	unknown	unknown	1.03475e+06	78.3327
sd0438	positive	209.2	81.1	6.42	unknown	unknown	unknown	382228	78.1953
sd2349	negitive	515.2	89	2.4	unknown	unknown	unknown	128310	78.1755
sd3251	negitive	663.3	141	6.6	unknown	unknown	unknown	30818	78.1608
sd1809	positive	643	583.3	9.64	unknown	unknown	unknown	4.13353e+07	78.0905
sd0136	positive	800.4	479.1	6.42	unknown	unknown	unknown	62952.9	78.0219
sd3201	negitive	583.3	539.3	6.17	unknown	unknown	unknown	861237	77.9977
sd0822	positive	201.1	139.1	3.36	unknown	unknown	unknown	228423	77.8651
sd2454	negitive	293.1	148.1	2.76	unknown	unknown	unknown	165584	77.8355
sd3043	negitive	425.1	109	5.32	unknown	unknown	unknown	174209	77.7959
sd0962	positive	955.6	337.3	8.24	unknown	unknown	unknown	756979	77.7872
sd3193	negitive	600.1	59	6.16	unknown	unknown	unknown	1.223e+06	77.742
sd1354	positive	271.1	134.1	1.62	unknown	unknown	unknown	853541	77.6679
sd3035	negitive	761.4	201	5.22	unknown	unknown	unknown	154829	77.6241
sd0119	positive	800.4	499.3	6.41	unknown	unknown	unknown	50639.4	77.5547
sd1180	positive	644.4	523.3	10.43	unknown	unknown	unknown	1.83005e+06	77.5357
sd1317	positive	271	134.2	1.65	unknown	unknown	unknown	276958	77.5318
sd1238	positive	843	597.4	5.89	unknown	unknown	unknown	4.23844e+06	77.4777
sd0869	positive	615	486.5	0.92	unknown	unknown	unknown	71938.8	77.3469
sd1390	positive	477.3	297.2	4.31	unknown	unknown	unknown	2.3567e+06	77.3281
sd3066	negitive	455.2	337.1	5.46	unknown	unknown	unknown	51883	77.2983
sd0607	positive	462.2	265.1	2.94	unknown	unknown	unknown	535821	77.2721
sd0532	positive	206.9	134.9	0.75	unknown	unknown	unknown	116985	77.2697
sd0863	positive	509	463.5	3.02	unknown	unknown	unknown	9119.88	77.0539
sd2865	negitive	459	398.9	4.28	unknown	unknown	unknown	122855	77.0287
sd1924	negitive	289	191.1	0.75	unknown	unknown	unknown	1.37738e+06	76.9888
sd0698	positive	829.5	667.4	9.37	unknown	unknown	unknown	498611	76.9446
sd0561	positive	551.3	533.1	6.12	unknown	unknown	unknown	595435	76.9008
sd1396	positive	271	152.2	1.65	unknown	unknown	unknown	1.41947e+06	76.899
sd1458	positive	548.2	177.1	2.39	unknown	unknown	unknown	1.96807e+06	76.8982
sd0617	positive	641.3	367.1	7.32	unknown	unknown	unknown	442293	76.8553
sd1693	positive	579	493.5	4.61	unknown	unknown	unknown	1.06307e+07	76.8181
sd1111	positive	693.2	205.1	2.59	unknown	unknown	unknown	176785	76.7739
sd1346	positive	334.2	155	1.91	unknown	unknown	unknown	270238	76.7678
sd0122	positive	503.9	268.1	4.82	unknown	unknown	unknown	16668.3	76.7311
sd2443	negitive	631.2	315.1	2.72	unknown	unknown	unknown	7.02458e+06	76.7303
sd1547	positive	330.1	136.1	1.6	unknown	unknown	unknown	518697	76.7046
sd2187	negitive	521	298.9	1.79	unknown	unknown	unknown	161280	76.6428
sd1288	positive	614.3	387.2	2.98	unknown	unknown	unknown	229740	76.6133
sd2823	negitive	671	345.6	4.06	unknown	unknown	unknown	29716.9	76.4847
sd2191	negitive	234.1	104	1.81	unknown	unknown	unknown	419436	76.3994
sd1810	positive	644.5	584.2	9.63	unknown	unknown	unknown	5.23704e+07	76.3785
sd1316	positive	297	267.5	4.01	unknown	unknown	unknown	1.01501e+06	76.3355
sd1294	positive	542.3	332.1	6.46	unknown	unknown	unknown	1.33266e+06	76.2968
sd2482	negitive	585	549.5	2.8	unknown	unknown	unknown	51968.9	76.128
sd2390	negitive	651.2	489.2	2.56	unknown	unknown	unknown	163210	75.96
sd2509	negitive	537.2	345.1	2.9	unknown	unknown	unknown	74721.2	75.9546
sd0076	positive	549.1	347.1	6.13	unknown	unknown	unknown	70597.9	75.9431
sd2513	negitive	488.1	188	2.91	unknown	unknown	unknown	38949.2	75.9269
sd3200	negitive	539.2	497.3	6.17	unknown	unknown	unknown	1.15753e+06	75.788
sd2277	negitive	395.1	191.1	2.21	unknown	unknown	unknown	2.84805e+06	75.77
sd0690	positive	278	236.6	9.27	unknown	unknown	unknown	460929	75.7232
sd3518	negitive	639.4	607.2	9.22	unknown	unknown	unknown	31140.2	75.6923
sd2485	negitive	585.2	549.3	2.8	unknown	unknown	unknown	100293	75.6525
sd1196	positive	614	356.2	0.93	unknown	unknown	unknown	223011	75.5403
sd0934	positive	657.3	597.3	9.5	unknown	unknown	unknown	745961	75.3485
sd0592	positive	545.4	335.3	7.74	unknown	unknown	unknown	436356	75.3008
sd3192	negitive	600.1	540.3	6.16	unknown	unknown	unknown	946548	75.1761
sd1706	positive	103.1	77	2.05	unknown	unknown	unknown	736903	75.1152
sd0642	positive	534.2	323.1	2.83	unknown	unknown	unknown	257887	75.1021
sd0308	positive	616	383.7	3.27	unknown	unknown	unknown	107481	74.9636
sd0273	positive	420.3	171.1	11.11	unknown	unknown	unknown	72885.7	74.9469
sd3048	negitive	593.4	489.3	5.35	unknown	unknown	unknown	21748.8	74.9092
sd2597	negitive	977.3	367.1	3.27	unknown	unknown	unknown	21906.7	74.8811
sd2310	negitive	329.1	152	2.33	unknown	unknown	unknown	988393	74.843
sd3012	negitive	846	338	5.05	unknown	unknown	unknown	16682	74.8278
sd2968	negitive	451	213.1	4.71	unknown	unknown	unknown	242567	74.7971
sd2394	negitive	203	74	2.57	unknown	unknown	unknown	878335	74.6688
sd1486	positive	547.4	529.4	8.72	unknown	unknown	unknown	3.16482e+06	74.6452
sd3191	negitive	619.3	539.3	6.16	unknown	unknown	unknown	91534.4	74.633
sd1464	positive	600.3	255.2	5.07	unknown	unknown	unknown	6.59319e+06	74.595
sd3537	negitive	277.1	147	9.74	unknown	unknown	unknown	452803	74.501
sd1163	positive	567.3	549.3	6.12	unknown	unknown	unknown	1.04364e+06	74.4756
sd2319	negitive	329	167	2.34	unknown	unknown	unknown	1.73048e+06	74.4121
sd2183	negitive	495.1	153	1.78	unknown	unknown	unknown	395439	74.3493
sd3572	negitive	605.2	529.2	10.72	unknown	unknown	unknown	93842.9	74.3014
sd0633	positive	408	190	1.35	unknown	unknown	unknown	183060	74.2674
sd2908	negitive	477	315	4.45	unknown	unknown	unknown	810855	74.2295
sd3288	negitive	323	305.2	6.95	unknown	unknown	unknown	26139.2	74.2064
sd1282	positive	105.1	51	2.03	unknown	unknown	unknown	94109.8	74.1542
sd0591	positive	345.1	144	1.8	unknown	unknown	unknown	226060	74.1342
sd2285	negitive	347.1	170	2.26	unknown	unknown	unknown	245864	74.1016
sd0468	positive	515.1	353	2.07	unknown	unknown	unknown	694294	74.0823
sd0925	positive	550	532.4	6.14	unknown	unknown	unknown	737380	74.0815
sd0469	positive	656	494.4	3.99	unknown	unknown	unknown	445649	74.0053
sd3576	negitive	271.2	225.2	10.85	unknown	unknown	unknown	175108	73.8631
sd2847	negitive	571.3	511.3	4.17	unknown	unknown	unknown	1.83607e+06	73.8362
sd2967	negitive	450	214.1	4.71	unknown	unknown	unknown	1.4794e+06	73.8153
sd0583	positive	770.3	531.2	4.56	unknown	unknown	unknown	427748	73.7609
sd0214	positive	495.1	316	6.31	unknown	unknown	unknown	49727.1	73.7039
sd1481	positive	353	261.7	8.45	unknown	unknown	unknown	362389	73.668
sd2743	negitive	879	446.9	3.86	unknown	unknown	unknown	276029	73.6599
sd2836	negitive	465	229.1	4.09	unknown	unknown	unknown	250218	73.6257
sd0275	positive	692.2	527.2	4.54	unknown	unknown	unknown	240365	73.6143
sd3204	negitive	600	540	6.18	unknown	unknown	unknown	615001	73.6124
sd0790	positive	659.1	345.1	7.04	unknown	unknown	unknown	727905	73.541
sd0523	positive	525.2	328.1	2.82	unknown	unknown	unknown	99702.3	73.5267
sd0976	positive	800	543.1	8.45	unknown	unknown	unknown	142043	73.5118
sd2728	negitive	787	431.2	3.81	unknown	unknown	unknown	9781.7	73.5097
sd0402	positive	679.2	351.1	6.94	unknown	unknown	unknown	102464	73.5071
sd3011	negitive	409.1	137	5.02	unknown	unknown	unknown	1.06179e+06	73.4933
sd1139	positive	774	612.1	3	unknown	unknown	unknown	486426	73.4463
sd2425	negitive	529.2	173	2.67	unknown	unknown	unknown	1.25252e+06	73.3541
sd0598	positive	508.2	132.1	1.29	unknown	unknown	unknown	156881	73.3476
sd2386	negitive	299	59	2.55	unknown	unknown	unknown	552660	73.3445
sd0121	positive	387.1	146.1	3.17	unknown	unknown	unknown	25035.8	73.3019
sd3190	negitive	599.3	539.3	6.16	unknown	unknown	unknown	3.08243e+06	73.1702
sd2436	negitive	405.1	317.1	2.71	unknown	unknown	unknown	434108	73.1592
sd2616	negitive	316	154	3.35	unknown	unknown	unknown	569300	73.1367
sd2391	negitive	203	116.1	2.56	unknown	unknown	unknown	3.0538e+06	73.133
sd2675	negitive	518	356	3.61	unknown	unknown	unknown	386746	73.1329
sd3541	negitive	337.1	233.1	9.75	unknown	unknown	unknown	400421	73.065
sd1764	positive	579	331.7	4.62	unknown	unknown	unknown	3.02388e+07	73.0186
sd0073	positive	964	844.1	3.71	unknown	unknown	unknown	91042.8	72.8926
sd0593	positive	641.3	609.2	7.96	unknown	unknown	unknown	731232	72.8897
sd2286	negitive	358.1	136	2.26	unknown	unknown	unknown	723051	72.8396
sd1582	positive	641.4	623.3	10.12	unknown	unknown	unknown	3.38499e+06	72.8249
sd1537	positive	704.2	381.1	5.23	unknown	unknown	unknown	2.1694e+06	72.6804
sd1418	positive	731.4	569.2	7.63	unknown	unknown	unknown	60049	72.679
sd3239	negitive	701	505	6.39	unknown	unknown	unknown	14513	72.6104
sd3329	negitive	309	291.2	7.45	unknown	unknown	unknown	241261	72.5882
sd1303	positive	184	98.9	4.87	unknown	unknown	unknown	75806.4	72.4751
sd1475	positive	773	611.2	3	unknown	unknown	unknown	1.51138e+06	72.4739
sd2279	negitive	396	192.1	2.23	unknown	unknown	unknown	263735	72.4698
sd1459	positive	567.3	283.2	6.12	unknown	unknown	unknown	7.60288e+06	72.4203
sd0923	positive	757	739.2	2.95	unknown	unknown	unknown	528958	72.414
sd0636	positive	348.1	169	2.75	unknown	unknown	unknown	117098	72.3987
sd0042	positive	681.3	331.1	6.49	unknown	unknown	unknown	116872	72.3504
sd2431	negitive	329.1	167	2.69	unknown	unknown	unknown	1.39611e+06	72.3487
sd0237	positive	209.2	67.1	6.41	unknown	unknown	unknown	118924	72.261
sd0835	positive	656	332.7	3.78	unknown	unknown	unknown	724488	72.1415
sd0668	positive	510	348.7	4.29	unknown	unknown	unknown	564378	72.1067
sd0643	positive	551.2	285.3	6.13	unknown	unknown	unknown	457488	72.0921
sd1103	positive	687.3	188.1	2.58	unknown	unknown	unknown	477542	72.0757
sd1955	negitive	215.1	59	0.8	unknown	unknown	unknown	252442	72.0512
sd1626	positive	301	286.6	4.15	unknown	unknown	unknown	6.01395e+06	72.0491
sd0820	positive	538.3	175	3.9	unknown	unknown	unknown	1.54692e+06	72.0392
sd2556	negitive	425	100.9	3.13	unknown	unknown	unknown	30802.3	71.9753
sd0155	positive	609	591.3	6.16	unknown	unknown	unknown	127739	71.9703
sd2451	negitive	517.2	116.9	2.74	unknown	unknown	unknown	170320	71.9637
sd3050	negitive	302	184.1	5.36	unknown	unknown	unknown	103519	71.9398
sd1066	positive	538.2	503.2	3.92	unknown	unknown	unknown	2.21379e+06	71.8642
sd3014	negitive	644.3	62	5.06	unknown	unknown	unknown	996340	71.8595
sd0513	positive	609	480.5	2.36	unknown	unknown	unknown	166499	71.8126
sd2258	negitive	721	404.8	2.09	unknown	unknown	unknown	9425.84	71.7919
sd2237	negitive	529	329	2.05	unknown	unknown	unknown	12304.2	71.7762
sd0784	positive	692.2	334.1	4.53	unknown	unknown	unknown	1.10419e+06	71.724
sd3534	negitive	277.1	233.2	9.74	unknown	unknown	unknown	1.97068e+06	71.7018
sd2453	negitive	433.1	373.1	2.75	unknown	unknown	unknown	493847	71.679
sd2064	negitive	673.2	331.1	1.03	unknown	unknown	unknown	421290	71.6385
sd2305	negitive	328.9	108	2.32	unknown	unknown	unknown	703926	71.6084
sd0470	positive	291	249.6	8.64	unknown	unknown	unknown	54046.6	71.5905
sd2972	negitive	699	329.1	4.77	unknown	unknown	unknown	665508	71.5645
sd1517	positive	615.3	539.2	11.46	unknown	unknown	unknown	5.06706e+06	71.5374
sd1248	positive	613	595	0.94	unknown	unknown	unknown	405343	71.531
sd3099	negitive	937	116.8	5.67	unknown	unknown	unknown	43133.6	71.528
sd1114	positive	505.3	487.3	6.13	unknown	unknown	unknown	1.07574e+06	71.4914
sd0368	positive	567.1	188.1	2.59	unknown	unknown	unknown	45024	71.4487
sd0765	positive	657	331.7	3.78	unknown	unknown	unknown	673679	71.3841
sd3195	negitive	682	540.1	6.17	unknown	unknown	unknown	14887.4	71.3636
sd2953	negitive	759	554.9	4.65	unknown	unknown	unknown	196838	71.3035
sd3516	negitive	381.1	295.2	9.17	unknown	unknown	unknown	37027	71.2988
sd3326	negitive	639.2	607.2	7.33	unknown	unknown	unknown	15869.4	71.2381
sd1542	positive	510.2	348.3	4.26	unknown	unknown	unknown	8.54781e+06	71.1975
sd0146	positive	963	843.2	3.71	unknown	unknown	unknown	280872	71.1954
sd0567	positive	311.1	293	0.7	unknown	unknown	unknown	141395	71.1169
sd2260	negitive	653.1	315.1	2.09	unknown	unknown	unknown	973097	71.0791
sd1597	positive	549.1	283.2	6.13	unknown	unknown	unknown	1.11149e+07	71.0631
sd2197	negitive	295	89	1.83	unknown	unknown	unknown	1.41011e+06	71.024
sd0973	positive	831	669.2	4.79	unknown	unknown	unknown	874801	70.9468
sd0954	positive	806	558.5	4.78	unknown	unknown	unknown	891036	70.9248
sd0142	positive	591	163.3	8.34	unknown	unknown	unknown	68122.5	70.906
sd0454	positive	211.1	79.1	5.92	unknown	unknown	unknown	25703.8	70.8705
sd3046	negitive	301.2	183.1	5.34	unknown	unknown	unknown	922519	70.8266
sd1696	positive	375.1	127	2.82	unknown	unknown	unknown	8.39556e+06	70.8234
sd0291	positive	403.2	121.1	3.02	unknown	unknown	unknown	174724	70.7678
sd0431	positive	269	110.1	1.24	unknown	unknown	unknown	81629.4	70.6972
sd2633	negitive	448.2	328.1	3.45	unknown	unknown	unknown	1.66361e+07	70.6847
sd2985	negitive	552.3	364.1	4.83	unknown	unknown	unknown	24419.6	70.6696
sd3047	negitive	301.2	183.1	5.35	unknown	unknown	unknown	1.12126e+06	70.631
sd2003	negitive	185	79	0.85	unknown	unknown	unknown	4.1691e+06	70.5853
sd3016	negitive	138	108	5.08	unknown	unknown	unknown	356217	70.5155
sd1098	positive	805.3	331.1	4.77	unknown	unknown	unknown	1.5159e+06	70.4892
sd2142	negitive	517.2	133	1.33	unknown	unknown	unknown	122381	70.453
sd1245	positive	641.3	367.1	9.03	unknown	unknown	unknown	1.71828e+06	70.4
sd2719	negitive	411.1	331.1	3.75	unknown	unknown	unknown	32161.1	70.326
sd0232	positive	658.4	331.1	3.78	unknown	unknown	unknown	243765	70.3151
sd0311	positive	626.2	591.1	8.33	unknown	unknown	unknown	160800	70.2757
sd1351	positive	138.1	120	2.24	unknown	unknown	unknown	208885	70.2605
sd1191	positive	777	332.8	4.84	unknown	unknown	unknown	1.55717e+06	70.1864
sd1003	positive	314.1	89.1	1.8	unknown	unknown	unknown	609275	70.1553
sd2722	negitive	437	259	3.78	unknown	unknown	unknown	258086	70.131
sd0336	positive	201.1	122.1	3.24	unknown	unknown	unknown	95060.1	70.1269
sd0215	positive	663	631.1	9.04	unknown	unknown	unknown	250443	70.1113
sd0270	positive	573	277	0.88	unknown	unknown	unknown	2.28227e+06	70.0935
sd2231	negitive	431	164	2.03	unknown	unknown	unknown	176717	70.0392
sd2226	negitive	411	207.1	2.02	unknown	unknown	unknown	117850	70.0258
sd1473	positive	483	211.4	3.69	unknown	unknown	unknown	4.22765e+06	69.8938
sd0248	positive	680.2	268.1	1.97	unknown	unknown	unknown	81272.8	69.8751
sd0496	positive	478.2	121.1	1.56	unknown	unknown	unknown	219922	69.8639
sd2962	negitive	463	227.1	4.66	unknown	unknown	unknown	594587	69.6715
sd2937	negitive	675.1	329.1	4.59	unknown	unknown	unknown	120707	69.5752
sd3245	negitive	671	329	6.57	unknown	unknown	unknown	47601.9	69.4438
sd3015	negitive	470.1	282.1	5.07	unknown	unknown	unknown	72343.2	69.4013
sd0412	positive	736.5	184.1	9.03	unknown	unknown	unknown	682368	69.3798
sd1360	positive	558.2	182.1	1.27	unknown	unknown	unknown	382041	69.3563
sd2541	negitive	252.1	164.1	3.04	unknown	unknown	unknown	652782	69.2699
sd3369	negitive	736	398.1	7.72	unknown	unknown	unknown	119392	69.2292
sd0921	positive	132	77	2.75	unknown	unknown	unknown	27150.5	69.2239
sd0531	positive	746	498.6	4.77	unknown	unknown	unknown	539129	69.1874
sd0426	positive	254.1	148.1	4.99	unknown	unknown	unknown	65276.9	69.1668
sd1398	positive	457.1	209.1	2.05	unknown	unknown	unknown	3.43902e+06	69.1659
sd2403	negitive	158.1	116.1	2.6	unknown	unknown	unknown	2.65808e+06	69.1551
sd2236	negitive	551.2	167	2.04	unknown	unknown	unknown	261701	69.0973
sd0498	positive	440.2	159.1	5.15	unknown	unknown	unknown	108072	69.0643
sd0533	positive	745	727.2	4.77	unknown	unknown	unknown	444283	69.0642
sd2276	negitive	607	305.9	2.21	unknown	unknown	unknown	54034.2	69.0524
sd1130	positive	272	110	1.23	unknown	unknown	unknown	388788	69.0437
sd0831	positive	427.1	265.1	2.18	unknown	unknown	unknown	180263	68.9492
sd1333	positive	721.3	345.1	1.82	unknown	unknown	unknown	378358	68.9372
sd1941	negitive	275	132	0.78	unknown	unknown	unknown	136930	68.9217
sd3391	negitive	559.3	263.2	7.9	unknown	unknown	unknown	78419.6	68.9028
sd1102	positive	659.3	627.3	11.03	unknown	unknown	unknown	954604	68.8122
sd0151	positive	348.1	125.1	2.75	unknown	unknown	unknown	30351.2	68.7833
sd2995	negitive	436	214.1	4.89	unknown	unknown	unknown	258950	68.7332
sd0505	positive	359.2	341.2	5.67	unknown	unknown	unknown	117004	68.6678
sd3368	negitive	675.2	397.1	7.71	unknown	unknown	unknown	398292	68.6545
sd1189	positive	591	223	0.78	unknown	unknown	unknown	1.32151e+06	68.6503
sd0927	positive	963.2	501.1	3.67	unknown	unknown	unknown	1.51847e+06	68.5781
sd3085	negitive	327.2	211.1	5.59	unknown	unknown	unknown	546325	68.5667
sd1394	positive	745	497.4	4.66	unknown	unknown	unknown	7.69409e+06	68.5326
sd3242	negitive	580.3	347.3	6.47	unknown	unknown	unknown	67503.3	68.5126
sd0196	positive	222	120.9	0.74	unknown	unknown	unknown	96752.3	68.4789
sd1221	positive	831.2	669.2	4.77	unknown	unknown	unknown	1.3012e+06	68.4191
sd0673	positive	430.1	189	1.2	unknown	unknown	unknown	231909	68.3352
sd0168	positive	609	591.3	8.34	unknown	unknown	unknown	249547	68.2316
sd1110	positive	233.1	84	2.65	unknown	unknown	unknown	302238	68.2026
sd2132	negitive	607.2	265.1	1.28	unknown	unknown	unknown	378734	68.1825
sd2726	negitive	591.2	489.1	3.8	unknown	unknown	unknown	667971	68.1801
sd3235	negitive	897.2	861.3	6.36	unknown	unknown	unknown	15687.4	68.1385
sd2984	negitive	389	227.1	4.83	unknown	unknown	unknown	388272	68.06
sd2761	negitive	933	484.9	3.89	unknown	unknown	unknown	9238	68.004
sd1087	positive	230.2	212.2	6.43	unknown	unknown	unknown	1.32715e+06	67.9295
sd1467	positive	660.4	331.1	4.58	unknown	unknown	unknown	5.6801e+06	67.9202
sd3124	negitive	681	329	5.78	unknown	unknown	unknown	322965	67.9086
sd3280	negitive	837.2	329.1	6.87	unknown	unknown	unknown	26626.5	67.9074
sd3367	negitive	735.4	675.4	7.71	unknown	unknown	unknown	202697	67.8121
sd2958	negitive	700	495.8	4.66	unknown	unknown	unknown	339743	67.7838
sd2804	negitive	954	461.5	4.03	unknown	unknown	unknown	258459	67.6475
sd0352	positive	589.3	393.2	2.6	unknown	unknown	unknown	178594	67.6328
sd2986	negitive	389.2	59	4.83	unknown	unknown	unknown	477794	67.4932
sd2618	negitive	931	579.4	3.35	unknown	unknown	unknown	215845	67.4294
sd3461	negitive	407.3	349.2	8.68	unknown	unknown	unknown	8384.66	67.4235
sd0339	positive	383.1	159.1	2.3	unknown	unknown	unknown	66109.3	67.3591
sd0485	positive	231.2	86.1	2.29	unknown	unknown	unknown	66981.6	67.3379
sd0409	positive	538.3	337.3	8.16	unknown	unknown	unknown	256445	67.3303
sd0184	positive	246.1	130.1	0.9	unknown	unknown	unknown	73712.6	67.3251
sd0694	positive	359.2	86.1	3.58	unknown	unknown	unknown	137810	67.324
sd1525	positive	642.3	495.2	9.62	unknown	unknown	unknown	2.3342e+06	67.2344
sd3548	negitive	577.4	281.3	9.76	unknown	unknown	unknown	55903.2	67.0712
sd2974	negitive	407	86.9	4.79	unknown	unknown	unknown	240057	67.0612
sd2460	negitive	901.2	299.1	2.77	unknown	unknown	unknown	22522.7	66.9831
sd2639	negitive	451	360.9	3.48	unknown	unknown	unknown	35137.1	66.8702
sd0590	positive	430.1	395.1	1.21	unknown	unknown	unknown	76698.6	66.7975
sd2525	negitive	475.1	175.1	2.94	unknown	unknown	unknown	15075.2	66.7161
sd1318	positive	655.4	491.1	6.62	unknown	unknown	unknown	157985	66.7157
sd2457	negitive	433.1	153	2.76	unknown	unknown	unknown	1.57075e+06	66.5162
sd0614	positive	669.2	651.2	6.15	unknown	unknown	unknown	401193	66.3667
sd0734	positive	522	138.2	1.54	unknown	unknown	unknown	216122	66.2488
sd2059	negitive	470.2	128	0.93	unknown	unknown	unknown	2.32701e+06	66.1488
sd2080	negitive	300.9	97	1.18	unknown	unknown	unknown	2.09608e+06	66.1468
sd3420	negitive	953.6	476.3	8.33	unknown	unknown	unknown	68528.7	66.1406
sd2074	negitive	265.1	87	1.16	unknown	unknown	unknown	1.15955e+06	66.0275
sd3227	negitive	493.1	285	6.33	unknown	unknown	unknown	27196	66.0116
sd2542	negitive	252	192	3.05	unknown	unknown	unknown	1.378e+06	66.0029
sd0776	positive	538.2	334.1	1.73	unknown	unknown	unknown	145071	65.8647
sd2528	negitive	529.2	337.1	2.95	unknown	unknown	unknown	33914.6	65.8179
sd2459	negitive	170	140	2.77	unknown	unknown	unknown	200354	65.7437
sd1501	positive	540.2	237.1	4.17	unknown	unknown	unknown	5.54458e+06	65.6833
sd1649	positive	474.2	132.1	1.34	unknown	unknown	unknown	9.91502e+06	65.6803
sd0324	positive	683.3	265.2	2.7	unknown	unknown	unknown	43631.1	65.6324
sd0545	positive	704	362.7	0.9	unknown	unknown	unknown	1.09932e+06	65.6223
sd2954	negitive	699	494.6	4.65	unknown	unknown	unknown	467730	65.6151
sd1002	positive	659.1	329.1	7.04	unknown	unknown	unknown	879357	65.5351
sd0381	positive	446.9	369	0.74	unknown	unknown	unknown	61712.8	65.5223
sd0738	positive	559.2	284.1	2.22	unknown	unknown	unknown	173809	65.454
sd2045	negitive	421	111	0.9	unknown	unknown	unknown	677291	65.3097
sd0458	positive	588.4	104.1	7.51	unknown	unknown	unknown	192336	65.2757
sd3237	negitive	387.1	151	6.38	unknown	unknown	unknown	215990	65.2621
sd0384	positive	211	91.1	5.92	unknown	unknown	unknown	45808	65.1571
sd1903	negitive	277	79	0.72	unknown	unknown	unknown	575241	65.1447
sd1446	positive	261	171	2.15	unknown	unknown	unknown	1.79957e+06	65.1113
sd2802	negitive	953.2	461.1	4	unknown	unknown	unknown	1.63635e+06	65.0017
sd0584	positive	370	250	1.91	unknown	unknown	unknown	163791	64.9209
sd1755	positive	441.2	193.1	2.26	unknown	unknown	unknown	4.96245e+07	64.8616
sd0780	positive	610.2	268.1	1.99	unknown	unknown	unknown	350400	64.8263
sd1126	positive	421	223	0.78	unknown	unknown	unknown	270386	64.8224
sd0315	positive	298.1	101.1	2.01	unknown	unknown	unknown	99923.4	64.8185
sd2220	negitive	361.1	346.1	1.98	unknown	unknown	unknown	87884.2	64.7421
sd2657	negitive	926	462.2	3.54	unknown	unknown	unknown	688786	64.702
sd1096	positive	748.3	586.4	6.23	unknown	unknown	unknown	1.04498e+06	64.6678
sd1118	positive	213.1	55	8.13	unknown	unknown	unknown	331211	64.6102
sd3234	negitive	924	860.8	6.36	unknown	unknown	unknown	12561.2	64.5979
sd2563	negitive	947	578.9	3.18	unknown	unknown	unknown	4.4554e+06	64.5406
sd0836	positive	398.2	132.1	1.45	unknown	unknown	unknown	744036	64.5054
sd1954	negitive	461	118	0.8	unknown	unknown	unknown	55594.7	64.3598
sd1249	positive	831.2	177.1	4.77	unknown	unknown	unknown	1.66289e+06	64.2834
sd2700	negitive	391	58.8	3.68	unknown	unknown	unknown	827295	64.2441
[truncated: 1,317 more rows]

## Sheet: Table S4
Table S4. All the 101 annotated flavonoids detected in this study.
No.	ID	Compound_name	Class_I	Class_II	oxygen/carbon-decorated	Mean_wild	Mean_cultivars	Ratio_wild/cultivars
1	sd1528	Tricin7-O-[(O-feruloyl-deoxyhexosyl)-O-hexoside]	Flavone	Flavone	oxygen	45364.5	795.761	57.0077
2	sd1825	Cyanidin-3-Galc	Flavone	Anthocyanins	_	1.48218e+07	1.25201e+06	11.8384
3	sd1806	Cyanidin 3-O-rutinoside (Keracyanin)	Flavone	Anthocyanins	oxygen	1.85957e+06	167410	11.1078
4	sd2648	Isoscoparin 2-(6-(E)-ferulylglucoside)	Flavone	Flavone	_	507394	65744.6	7.71764
5	sd1365	Chrysoeriol O-feruloylhexosyl-O-hexoside	Flavone	Flavone	oxygen	1.05342e+06	187376	5.62198
6	sd1571	Tricin O-hexosyl-O-syringin alcohol	Flavone	Flavone	oxygen	8.8746e+06	1.59441e+06	5.56608
7	sd1395	8-C-hexosyl-apigenin O-sinapoylhexoside	Flavone	Flavone	carbon	1.25307e+06	226267	5.53801
8	sd1625	Tricin 4'-O-(β-guaiacylglyceryl) ether-O-rutinoside	Flavone	Flavone	oxygen	1.44889e+07	2.69758e+06	5.37106
9	sd0778	3’,4’,5’-Tricetin O-rutinoside	Flavone	Flavone	oxygen	412526	80882.8	5.10029
10	sd1534	Chrysoeriol O-hexosyl-O-pentoside	Flavone	Flavone	oxygen	2.3849e+06	493081	4.83673
11	sd2400	Cyanidin O-syringic acid	Flavone	Anthocyanins	oxygen	354343	77087.5	4.59663
12	sd1207	Hesperetin 7-rutinoside (Hesperidin)	Flavone	Dihydro flavonoid	_	4.09565e+06	932267	4.39322
13	sd1215	Tricin O-vanilloylhexoside	Flavone	Flavone	oxygen	381673	88139.1	4.33035
14	sd0935	Tricin 4'-O-(β-guaiacylglyceryl) ether 5-O-hexosyl-O-hexoside	Flavone	Flavone	oxygen	3.28494e+06	935818	3.51023
15	sd1796	Tricin 7-O-deoxyhexosyl-O-hexoside	Flavone	Flavone	oxygen	1.42074e+08	4.35342e+07	3.2635
16	sd1657	Tricin 5-O-acetylglucoside	Flavone	Flavone	oxygen	1.58606e+07	5.02149e+06	3.15855
17	sd1683	Tricin 7-O-glucuronyl-O-hexoside	Flavone	Flavone	oxygen	3.80042e+06	1.3097e+06	2.90174
18	sd2993	Tiliroside	Flavone	Flavonols	_	6173.84	2142.31	2.88186
19	sd1687	Tricin 5-O-feruloylhexoside	Flavone	Flavone	oxygen	3.86856e+06	1.3687e+06	2.82644
20	sd1466	Selgin O-hexosyl-O-hexoside	Flavone	Flavone	oxygen	5.23404e+06	1.87088e+06	2.79764
21	sd1785	Tricin 4'-O-(β-guaiacylglyceryl) ether O-hexoside	Flavone	Flavone	oxygen	1.05425e+08	3.81858e+07	2.76083
22	sd2704	Quercetin 3-O-rutinoside (Rutin)	Flavone	Flavone	oxygen	1.55116e+06	578557	2.68108
23	sd2992	Isosakuranetin-7-neohesperidoside (Poncirin)	Flavone	Dihydro flavonoid	_	6655.66	2516.63	2.64467
24	sd3054	Acetyl-eriodictyol O-hexoside	Flavone	Dihydro flavonoid	oxygen	12066.8	4651.22	2.59433
25	sd1737	C-hexosyl-luteolin O-hexoside	Flavone	Flavone	carbon	2.63562e+07	1.03637e+07	2.54312
26	sd1728	di-C,C-hexosyl-luteolin	Flavone	Flavone	carbon	2.54347e+07	1.02275e+07	2.48691
27	sd1289	O-methylChrysoeriol 5-O-hexoside	Flavone	Flavone	oxygen	1.60676e+06	651979	2.46443
28	sd1868	Kaempferol 3-O-glucoside-2‘-O-rhamnoside	Flavone	Flavonols	oxygen	4.55842e+07	1.85346e+07	2.45941
29	sd1519	Apigenin-6-C-2-glucuronylxyloside	Flavone	Flavone	carbon	90054.1	37851.3	2.37916
30	sd2820	Tricin 5-O-rutinoside	Flavone	Flavone	oxygen	2.38427e+07	1.04829e+07	2.27442
31	sd0804	C-hexosyl-chrysoeriol O-sinapoylhexoside	Flavone	Flavone	carbon	1.45334e+06	655165	2.21828
32	sd1616	Tricin O-sinapoylpentoside	Flavone	Flavone	oxygen	6.84376e+06	3.16758e+06	2.16056
33	sd2699	Vitexin 2''-O-beta-L-rhamnoside	Flavone	Flavonoid carbonoside	oxygen	19909.9	9376.37	2.12341
34	sd1470	Eriodictyol 7-O-glucoside	Flavone	Dihydro flavonoid	oxygen	1.39832e+07	6.81442e+06	2.052
35	sd1694	Tricin O-sinapoylhexoside	Flavone	Flavone	oxygen	1.38406e+07	6.90525e+06	2.00436
36	sd1770	Tricin 5-O-β-guaiacylglycerol	Flavone	Flavone	oxygen	1.89943e+07	4.03889e+07	0.470284
37	sd1404	Quercetin-3,4'-O-di-beta-glucopyranoside	Flavone	Flavone	oxygen	1.65403e+06	3.61221e+06	0.457901
38	sd1842	genistein 8-C-glucoside	Flavone	Isoflavone	carbon	3.70418e+07	8.42568e+07	0.43963
39	sd1841	Isovitexin	Flavone	Flavonoid carbonoside	_	3.3761e+07	7.68241e+07	0.439458
40	sd1840	Apigenin C-glucoside	Flavone	Flavone	carbon	3.70211e+07	8.45731e+07	0.437741
41	sd1837	Resokaempferol 7-O-hexoside	Flavone	Flavonols	oxygen	2.01959e+07	4.82114e+07	0.418902
42	sd1832	Acacetin C-hexoside	Flavone	Flavone	carbon	6.65255e+07	1.61649e+08	0.411543
43	sd0702	Isorhamnetin C-hexoside	Flavone	Flavonols	carbon	59486.3	145446	0.408992
44	sd2862	Isorhamnetin O-acetyl-hexoside	Flavone	Flavonols	oxygen	38051.3	93308.4	0.407802
45	sd1532	Chrysoeriol O-hexosyl-O-hexoside	Flavone	Flavone	oxygen	2.55202e+06	6.27165e+06	0.406913
46	sd2724	Isohemiphloin	Flavone	Flavonoid carbonoside	_	242739	613237	0.395833
47	sd1644	Naringenin C-hexoside	Flavone	Dihydro flavonoid	carbon	617603	1.57937e+06	0.391044
48	sd1734	6-C-hexosyl-hesperetin O-hexoside	Flavone	Dihydro flavonoid	carbon	1.43216e+07	3.695e+07	0.387594
49	sd0970	Luteolin C-sinapoylhexoside	Flavone	Flavone	carbon	284473	740474	0.384176
50	sd2907	Persicoside	Flavone	Dihydro flavonoid	_	283780	747137	0.379824
51	sd1679	C-hexosyl-chrysoeriol O-hexoside	Flavone	Flavone	carbon	9.92374e+06	2.62563e+07	0.377957
52	sd1290	C-hexosyl-luteolin O-sinapic acid	Flavone	Flavone	carbon	715968	1.89567e+06	0.377686
53	sd2641	Orientin	Flavone	Flavonoid carbonoside	_	471919	1.24976e+06	0.377608
54	sd1320	Luteolin O-sinapoylhexoside	Flavone	Flavone	oxygen	619074	1.64517e+06	0.376298
55	sd2634	Glycitin	Flavone	Isoflavone	_	117235	318517	0.368064
56	sd3270	4'-Hydroxy-5,7-dimethoxyflavanone	Flavone	Flavanone	_	16616.5	46465.3	0.35761
57	sd0832	Naringenin O-malonylhexoside	Flavone	Dihydro flavonoid	oxygen	267523	754931	0.354367
58	sd1689	methylApigenin C-hexoside	Flavone	Flavonoid carbonoside	carbon	4.78842e+06	1.39073e+07	0.344309
59	sd0876	Luteolin O-feruloylhexoside	Flavone	Flavone	oxygen	79612.3	236743	0.336282
60	sd2825	Apigenin O-hexosyl-O-pentoside	Flavone	Flavone	oxygen	14237.7	43015.6	0.33099
61	sd2822	Apiin	Flavone	Flavone	_	13694	42097.8	0.325291
62	sd1460	3',4',5'-Dihydrotricetin O-hexosyl-O-hexoside	Flavone	Flavone	oxygen	3.41489e+06	1.06342e+07	0.321124
63	sd0770	Eriodictyol O-malonylhexoside	Flavone	Dihydro flavonoid	oxygen	146526	474133	0.309041
64	sd2317	Hesperetin O-hexosyl-O-hexoside	Flavone	Dihydro flavonoid	oxygen	32313.3	108909	0.296701
65	sd1593	Tricin O-glycerylhexoside	Flavone	Flavone	oxygen	2.54556e+06	8.82419e+06	0.288475
66	sd1443	Tricin 4'-O-(syringyl glyceryl)ether	Flavone	Flavone	oxygen	384398	1.33429e+06	0.288091
67	sd2773	Gossypitrin	Flavone	Flavonols	_	925423	3.21852e+06	0.287531
68	sd2774	quercetin-3-O-galactoside	Flavone	Flavone	oxygen	1.37578e+06	5.08889e+06	0.270349
69	sd2925	5,7-Dihydroxychromone	Flavone	Flavone	_	26389.7	101200	0.260769
70	sd2772	Quercetin 3-O-glucoside (Isotrifoliin)	Flavone	Flavone	oxygen	1.28212e+06	5.00756e+06	0.256038
71	sd1575	O-methylChrysoeriol 8-C-hexoside	Flavone	Flavone	carbon	1.15009e+06	4.64079e+06	0.247823
72	sd0444	Chrysin O-hexoside	Flavone	Flavone	oxygen	145674	589703	0.247029
73	sd1805	Chrysoeriol O-malonylhexoside	Flavone	Flavone	oxygen	2.47981e+07	1.00827e+08	0.245947
74	sd1585	Malonyglygenistin	Flavone	Isoflavone	_	913522	3.75808e+06	0.243082
75	sd1067	Spinacetin	Flavone	Flavone	_	479517	2.05527e+06	0.233311
76	sd1561	Apigenin O-malonylhexoside	Flavone	Flavone	oxygen	384714	1.70977e+06	0.225009
77	sd1567	Selgin C-hexoside (tricetin 3'-O-methyl ether=Selgin)	Flavone	Flavone	carbon	818268	3.6585e+06	0.223662
78	sd1633	Luteolin O-malonylhexoside	Flavone	Flavone	oxygen	3.35844e+06	1.53481e+07	0.218818
79	sd0344	Hesperetin C-hexosyl-O-hexosyl-O-hexoside	Flavone	Dihydro flavonoid	carbon	30870	152361	0.202611
80	sd2713	Isoscoparin 7-O-glucoside	Flavone	Flavone	oxygen	109177	539897	0.202219
81	sd0388	methylapigenin C-rhamnoside	Flavone	Flavonoid carbonoside	carbon	33792.8	169778	0.199042
82	sd0418	Chrysin 5-O-glucoside (Toringin)	Flavone	Flavone	oxygen	63982.9	321663	0.198913
83	sd1511	Tricetin O-malonylhexoside	Flavone	Flavone	oxygen	753920	3.84331e+06	0.196164
84	sd1739	Syringetin 7-O-hexoside	Flavone	Flavonols	oxygen	1.05772e+07	5.73679e+07	0.184375
85	sd1756	Apigenin-6-C-𝛽-D-xyloside-8-C-𝛽-Darabinoside	Flavone	Flavone	carbon	493650	2.70059e+06	0.182793
86	sd0538	Luteolin C-hexosyl-O-rhamnoside O-hexoside	Flavone	Flavone	carbon	48703.8	280164	0.17384
87	sd1455	Limocitrin O-hexoside	Flavone	Flavonols	oxygen	515222	3.02076e+06	0.17056
88	sd1438	Syringetin 3-O-hexoside	Flavone	Flavonols	oxygen	524442	3.1353e+06	0.16727
89	sd0682	Naringenin 7-O-(2-β-Dapiofuranosyl)-β-Dglucopyranoside	Flavone	Dihydro flavonoid	oxygen	13962.8	89246.4	0.156452
90	sd2629	Eriodictyol C-hexoside	Flavone	Dihydro flavonoid	carbon	195096	1.2616e+06	0.154642
91	sd1057	Apigenin 6-C-hexosyl-8-C-hexosyl-O-hexoside	Flavone	Flavone	carbon	131741	929373	0.141753
92	sd1568	Chrysoeriol 6-C-hexoside 8-C-hexoside-O-hexoside	Flavone	Flavone	carbon	661332	4.70989e+06	0.140414
93	sd1594	di-C,C-pentosyl-luteolin	Flavone	Flavone	carbon	168008	1.22614e+06	0.137022
94	sd0819	Selgin O-malonylhexoside	Flavone	Flavone	oxygen	77546.3	614650	0.126163
95	sd1514	Luteolin O-hexosyl-O-pentoside	Flavone	Flavone	oxygen	118601	1.15327e+06	0.102839
96	sd0616	Chrysin O-malonylhexoside	Flavone	Flavone	oxygen	6625.44	143252	0.0462502
97	sd1595	O-methylnaringenin C-pentoside	Flavone	Dihydro flavonoid	carbon	37377.8	895193	0.0417538
98	sd1156	methylApigenin C-pentoside	Flavone	Flavonoid carbonoside	carbon	4511.5	143037	0.0315408
99	sd1164	Chrysin C-hexoside	Flavone	Flavone	carbon	4425.2	144999	0.0305188
100	sd1651	Apigenin 8-C-pentoside	Flavone	Flavone	carbon	15967.2	828173	0.01928
101	sd0802	C-pentosyl-apigenin O-caffeoylhexoside	Flavone	Flavone	carbon	1023.2	55620.4	0.0183962

## Sheet: Table S5
Table S5. The genetype of all the 311 wild and cultivars.
Sample ID	Genetype	Cyanidin-3-Galc
DX1	C	105530
DX2	C	54444.5
DX3	C	10867.1
DX4	C	30382.8
DX5	A	29180.9
DX6	A	8223.63
DX7	A	17042.1
DX8	A	1299.51
DX9	A	9002.01
DX10	A	950.282
DX11	A	4361.06
DX12	A	1349.83
DX13	A	3.23262e+06
DX14	A	21818.7
DX15	C	4.4983e+06
DX16	A	5.02472e+06
DX17	C	1.3596e+06
DX18	A	9.2993e+06
DX19	A	655380
DX20	C	286531
DX21	A	185864
DX22	A	90009.8
DX23	A	110276
DX24	C	68684.8
DX25	A	73679.2
DX26	C	41119
DX27	A	50639.8
DX28	A	41286.8
DX29	C	24110.5
DX30	A	36050.1
DX31	C	4322.66
DX32	A	28183.9
DX33	A	26715.7
DX34	A	24016.2
DX35	C	22609
DX36	A	21034.5
DX37	A	22077.2
DX38	A	15550.3
DX39	A	3012.51
DX40	A	6720.4
DX41	A	79507.2
DX42	A	28431.2
DX43	A	9794.01
DX44	A	20006.4
DX45	A	4885.94
DX46	C	1372.08
DX47	A	4945.35
DX48	A	2932.57
DX49	A	3457.22
DX50	A	4214.56
DX51	C	2648.47
DX52	A	1.0925e+07
DX53	A	70406.6
DX54	A	4454.04
DX55	A	5412.65
DX56	A	10856.2
DX57	A	2527.97
DX58	C	1006.17
DX59	C	2151.92
DX60	A	1567.71
DX61	A	53149
DX62	A	29809.7
DX63	A	29874.6
DX64	C	6010.43
DX65	C	2229.78
DX66	A	8038.1
DX67	A	2.64882e+06
DX68	A	1.33889e+06
DX69	A	8058.63
DX70	A	1435.17
DX71	A	464.124
DX72	A	3357.64
DX73	A	482.822
DX74	C	599.167
DX75	A	55027.1
DX76	A	859.955
DX77	A	424.158
DX78	A	1856.62
DX79	C	1499.45
DX80	A	456.672
DX81	A	852060
DX82	C	35448.6
DX83	A	3032.57
DX84	A	1422.28
DX85	A	926.882
DX86	C	3403.89
DX87	A	1355.85
DX88	A	677.13
DX89	A	1205.86
DX90	A	1.69714e+07
DX91	A	224600
DX92	A	36536
DX93	A	10298.1
DX94	C	758.405
DX95	A	7.03585e+06
DX96	A	1.04138e+07
DX97	A	8.99331e+06
DX98	A	70587.3
DX99	A	5.7082e+06
DX100	A	9.64688e+06
DX101	A	83176.7
DX102	A	42025.1
DX103	A	33178
DX104	C	15080.5
DX105	A	24321.2
DX106	A	7638.35
DX107	A	5638.16
DX108	C	279.651
DX109	C	5646.6
DX110	A	14765.7
DX111	A	3.04451e+06
DX112	A	3.00641e+06
DX113	A	5.81729e+06
DX114	A	41257
DX115	A	2.07232e+06
DX116	C	16356.8
DX117	A	3816.92
DX118	A	6.74432e+06
DX119	A	42448.6
DX120	C	13314.8
DX121	A	79468.4
DX122	A	27058.6
DX123	A	3.56765e+06
DX124	C	2.20039e+06
DX125	A	6.59558e+06
DX126	A	438446
DX127	C	2.22084e+06
DX128	A	196263
DX129	A	144236
DX130	C	81107.3
DX131	C	1.53708e+07
DX132	C	133564
DX133	A	77226
DX134	A	64839.8
DX135	A	54526.2
DX136	A	7.3235e+06
DX137	A	7.49915e+06
DX138	A	76155.4
DX139	C	47166.2
DX140	A	46110.4
DX141	A	98379
DX142	A	60172.6
DX143	C	45467.9
DX144	A	42571.2
DX145	A	28083.7
DX146	A	6.88274e+06
DX147	A	1.76569e+06
DX148	A	1.17666e+07
DX149	A	83591.7
DX150	A	44576
DX151	C	21723.5
DX249	C	622623
DX250	C	149996
DX251	C	1.89026e+07
DX252	C	9.11549e+06
DX253	C	4.96951e+06
DX254	C	2.32755e+07
DX255	C	1.51026e+07
DX256	C	1.15214e+07
DX257	C	1.18542e+07
DX258	C	1.62825e+07
DX351	C	1.12248e+07
DX352	C	1.14736e+07
DX353	C	1.64166e+07
DX354	A	207049
DX355	C	8.71359e+06
DX356	C	1.01507e+07
DX357	C	2.34492e+07
DX358	C	2.43506e+07
DX359	C	1.55003e+07
DX360	C	435510
DX361	C	1.07041e+07
DX362	C	9.87689e+06
DX363	C	1.65386e+07
DX364	C	1.76213e+07
DX365	C	248379
DX366	C	1.29615e+07
DX367	C	1.349e+07
DX368	C	2.4866e+07
DX369	C	8.892e+06
DX370	C	1.41602e+07
DX371	C	2.53705e+07
DX372	C	2.63726e+07
DX373	C	2.94975e+07
DX374	C	2.51324e+07
DX375	C	2.58954e+07
DX376	C	2.54451e+07
DX377	C	2.5358e+07
DX378	C	2.52858e+07
DX379	C	1.78706e+07
DX380	C	1.83294e+07
DX381	C	1.85732e+07
DX382	C	1.57684e+07
DX383	C	4.18734e+06
DX384	C	1.24479e+07
DX385	C	1.67011e+07
DX386	C	2.11514e+07
DX387	C	5.68806e+06
DX388	C	1.37031e+07
DX389	C	1.04543e+07
DX390	C	1.57445e+07
DX391	C	2.26074e+07
DX392	C	1.11977e+07
DX393	C	2.49893e+07
DX394	C	2.68846e+07
DX395	C	600852
DX396	C	1.12012e+07
DX397	C	1.23232e+07
DX398	C	1.72158e+07
DX399	C	1.52543e+07
DX400	C	1.64168e+07
DX401	C	1.03398e+07
DX402	C	2.05055e+07
DX403	C	1.91582e+07
DX404	C	7.06826e+06
DX405	C	1.63121e+07
DX406	C	2.67302e+07
DX407	C	2.49965e+07
DX408	C	191766
DX409	C	1.71304e+07
DX410	C	8.11924e+06
DX411	C	1.08611e+07
DX412	C	2.29821e+07
DX413	C	2.22259e+07
DX414	C	1.19798e+07
DX415	C	8.31556e+06
DX416	C	2.14672e+07
DX417	C	2.02477e+07
DX418	C	1.82491e+07
DX419	C	1.19587e+07
DX420	C	1.27507e+07
DX421	C	1.93218e+07
DX422	C	1.64371e+07
DX423	C	1.62129e+07
DX424	C	1.34058e+07
DX425	C	1.9049e+07
DX426	C	350672
DX427	C	4.99195e+06
DX428	C	2.15433e+07
DX429	A	386030
DX430	C	1.64446e+07
DX431	C	208181
DX432	C	2.23551e+07
DX433	C	4.98596e+06
DX434	C	3.25254e+06
DX435	C	3.42886e+06
DX436	C	1.1053e+07
DX437	C	1.67398e+07
DX438	C	1.64653e+07
DX439	C	1.32506e+07
DX440	C	1.21798e+07
DX441	C	198596
DX442	C	8.95538e+06
DX443	C	1.30783e+07
DX444	C	5.7815e+06
DX445	C	1.67272e+07
DX446	C	2.009e+07
DX447	C	2.25934e+07
DX448	C	1.66972e+07
DX449	C	2.32355e+07
DX450	C	3.78213e+06
DX451	C	1.12476e+07
DX452	C	2.15436e+07
DX453	C	1.88574e+07
DX454	C	2.00884e+07
DX455	C	2.25079e+07
DX456	C	1.01743e+07
DX457	C	217521
DX458	C	769467
DX459	C	1.06397e+07
DX460	C	1.63558e+07
DX461	C	2.19244e+07
DX462	C	2.22946e+07
DX463	C	2.82046e+07
DX464	C	1.86453e+07
DX465	C	2.87118e+07
DX466	C	2.96142e+07
DX467	C	7.12186e+06
DX468	C	2.41063e+07
DX469	C	2.70102e+07
DX470	C	2.41974e+07
DX471	C	2.02168e+07
DX472	C	1.54426e+07
DX473	C	1.27901e+07
DX474	C	1.22875e+07
DX475	C	5.93081e+06
DX476	C	1.32935e+07
DX477	C	1.88204e+07
DX478	C	9.67744e+06
DX479	C	6.50729e+06
DX480	C	1.35729e+07
DX481	C	4.43262e+06
DX482	C	8.03142e+06
DX483	C	1.47143e+07
DX484	C	1.9068e+07
DX485	C	2.00092e+07
DX486	C	4.44225e+06
DX487	C	1.40973e+07
DX488	C	1.3966e+07
DX489	C	1.10404e+07
DX490	C	9.98296e+06
DX491	C	2.36516e+07
DX492	C	8.78075e+06
DX493	C	1.34337e+07
DX494	C	1.50319e+07
DX495	C	1.62814e+07
DX496	C	2.54815e+07
DX497	C	2.70724e+06
DX498	C	3.04424e+07
DX499	C	2.26758e+07
DX500	C	2.49014e+07

## Sheet: Table S6
Table S6. The seedling survival rates of 411 rice accessions
Sample ID	Genotype	seedling survival rates%
DX1	C	59.09
DX3	C	26.67
DX4	C	93.75
DX5	A	0
DX6	A	41.67
DX9	A	0
DX11	A	0
DX12	A	0
DX13	A	0
DX14	A	47.83
DX16	A	0
DX18	A	90
DX19	A	61.9
DX20	C	0
DX21	A	100
DX22	A	0
DX23	A	0
DX24	C	0
DX25	A	4.76
DX26	C	0
DX27	A	25
DX28	A	0
DX29	C	0
DX30	A	0
DX31	C	0
DX33	A	9.52
DX34	A	90.48
DX35	C	0
DX37	A	0
DX38	A	100
DX39	A	0
DX40	A	0
DX42	A	4.17
DX43	A	79.17
DX45	A	0
DX46	C	62.5
DX47	A	4.76
DX48	A	15
DX49	A	4.17
DX51	C	75
DX53	A	45.83
DX54	A	8.33
DX55	A	0
DX56	A	0
DX57	A	0
DX60	A	0
DX61	A	90.91
DX63	A	50
DX64	C	4.17
DX65	C	66.67
DX66	A	16.67
DX67	A	0
DX68	A	91.67
DX70	A	91.3
DX71	A	0
DX72	A	76.19
DX73	A	21.74
DX74	C	0
DX76	A	0
DX77	A	16.67
DX79	C	100
DX81	A	25
DX82	C	73.91
DX83	A	0
DX84	A	16.67
DX88	A	68.18
DX89	A	0
DX90	A	8.7
DX91	A	66.67
DX92	A	30.77
DX93	A	71.43
DX94	C	88.24
DX95	A	53.33
DX96	A	95.83
DX97	A	9.52
DX98	A	30
DX99	A	69.23
DX100	A	81.82
DX102	A	0
DX103	A	54.17
DX104	C	27.27
DX105	A	47.62
DX107	A	0
DX108	C	56.52
DX109	C	75
DX110	A	65.22
DX111	A	9.52
DX113	A	33.33
DX114	A	0
DX115	A	0
DX116	C	33.33
DX117	A	62.5
DX118	A	66.67
DX119	A	82.35
DX120	C	44.44
DX121	A	54.17
DX122	A	59.09
DX123	A	70.83
DX124	C	0
DX125	A	87.5
DX127	C	41.67
DX128	A	42.86
DX129	A	66.67
DX130	C	100
DX131	C	79.17
DX133	A	50
DX135	A	66.67
DX137	A	54.55
DX138	A	0
DX139	C	71.43
DX140	A	57.89
DX141	A	25
DX142	A	58.33
DX143	C	91.67
DX144	A	58.33
DX145	A	58.33
DX146	A	0
DX147	A	83.33
DX148	A	91.67
DX151	C	91.67
DX501	A	0
DX504	A	8.7
DX505	A	0
DX506	A	0
DX507	A	0
DX508	A	0
DX509	A	8.7
DX510	A	26.09
DX511	A	75
DX512	A	0
DX513	A	0
DX514	A	0
DX515	A	57.14
DX518	A	75
DX519	A	95.83
DX520	A	70.83
DX521	A	0
DX522	A	22.73
DX523	A	0
DX524	A	0
DX526	A	4.17
DX528	A	0
DX530	A	0
DX531	A	50
DX532	A	0
DX533	A	0
DX535	A	0
DX537	A	91.67
DX538	A	66.67
DX539	A	4.17
DX540	A	0
DX541	A	0
DX542	A	16.67
DX543	A	0
DX544	A	0
DX545	A	95.83
DX546	A	0
DX547	A	27.27
DX548	A	0
DX549	A	0
DX550	A	0
DX551	A	95.83
DX552	A	0
DX553	A	0
DX554	A	0
DX555	A	12.5
DX556	A	0
DX557	A	83.33
DX558	A	0
DX559	A	12.5
DX560	A	0
DX561	A	0
DX562	A	41.67
DX563	A	54.55
DX564	A	43.48
DX566	A	0
DX567	A	91.67
DX568	A	0
DX569	A	66.67
DX570	A	58.33
DX571	A	62.5
DX572	A	100
DX573	A	100
DX574	A	65.22
DX575	A	70.83
DX576	A	100
DX577	A	34.78
DX578	A	91.67
DX579	A	58.33
DX580	A	13.64
DX581	A	37.5
DX582	A	22.22
DX583	A	73.91
DX584	A	16.67
DX585	A	36.84
DX586	A	42.86
DX587	A	25
DX588	A	86.96
DX589	A	0
DX590	A	29.17
DX591	A	20.83
DX592	A	87.5
DX594	A	54.17
DX595	A	66.67
DX596	A	52.63
DX597	A	39.13
DX598	A	0
DX599	A	12.5
DX600	A	58.33
DX601	A	20.83
DX602	A	66.67
DX603	A	72.73
DX604	A	10
DX605	A	79.17
DX606	A	87.5
DX607	A	82.61
DX608	A	65
DX609	A	63.16
DX610	A	0
DX611	A	12.5
DX612	A	4.35
DX614	A	54.17
DX615	A	54.17
DX616	A	73.91
DX617	A	41.67
DX618	A	0
DX619	A	87.5
DX620	A	0
DX621	A	0
DX622	A	0
DX623	A	0
DX625	A	50
DX627	A	25
DX628	A	87.5
DX629	A	8.33
DX631	A	81.82
DX632	A	4.17
DX633	A	56.52
DX634	A	0
DX635	A	47.83
DX636	A	60
DX637	A	33.33
DX638	A	95.83
DX639	A	100
DX640	A	100
DX641	A	9.52
DX642	A	9.09
DX643	A	4.35
DX644	A	4.35
DX645	A	83.33
DX646	C	83.33
DX647	A	0
DX648	A	0
DX649	A	0
DX650	A	78.95
DX652	A	13.04
DX653	A	33.33
DX654	A	36.36
DX655	A	41.18
DX656	A	25
DX657	A	42.86
DX658	A	50
DX659	A	12.5
DX661	A	0
DX662	A	95.83
DX663	A	79.17
DX665	A	4.35
DX666	A	79.17
DX669	A	8.33
DX670	A	12.5
DX671	A	21.74
DX672	A	57.14
DX673	A	56.52
DX674	A	52.17
DX675	A	54.17
DX676	A	100
DX677	A	87.5
DX678	A	60.87
DX679	A	86.96
DX680	A	42.86
DX681	A	83.33
DX682	A	4.17
DX683	A	91.67
DX684	A	21.74
DX685	A	72.73
DX686	A	91.67
DX687	A	79.17
DX688	A	34.78
DX689	A	57.14
DX690	A	0
DX691	A	13.04
DX692	A	68.18
DX694	A	20
DX695	A	0
DX696	A	4.17
DX697	C	91.3
DX698	A	73.91
DX699	A	91.67
DX701	A	78.26
DX702	A	87.5
DX703	A	100
DX704	A	52.38
DX705	A	75
DX706	A	42.11
DX707	A	28.57
DX709	A	0
DX710	A	70.83
DX711	A	32
DX712	A	50
DX714	A	27.27
DX715	A	17.39
DX716	C	83.33
DX718	A	86.67
DX720	A	58.33
DX722	A	68.75
DX723	A	56.52
DX724	A	34.78
DX725	C	91.67
DX726	A	100
DX727	A	22.73
DX728	A	60.87
DX729	A	0
DX730	A	4.17
DX731	A	86.96
DX732	A	0
DX733	A	54.17
DX734	A	95.83
DX735	A	78.26
DX736	A	79.17
DX737	C	87.5
DX738	C	68.18
DX739	A	50
DX740	A	37.5
DX741	A	13.64
DX743	A	52.17
DX744	A	60.87
DX745	A	4.17
DX746	A	79.17
DX747	C	100
DX748	A	78.26
DX749	A	70.83
DX750	A	8.33
DX751	A	0
DX752	A	87.5
DX753	A	29.17
DX754	A	54.17
DX755	A	10
DX756	A	25
DX757	A	90.91
DX758	A	65.22
DX760	A	0
DX761	A	83.33
DX762	A	37.5
DX765	A	50
DX767	A	30.43
DX769	A	63.64
DX770	A	91.67
DX771	A	0
DX772	A	13.04
DX773	A	45.83
DX774	A	75
DX775	A	80.95
DX776	A	100
DX777	A	52.17
DX778	A	87.5
DX779	A	70.83
DX780	A	30.43
DX782	A	69.57
DX783	A	8.33
DX784	A	0
DX785	A	0
DX786	A	52.17
DX787	A	25
DX788	A	0
DX790	A	33.33
DX791	A	56.52
DX792	A	42.11
DX793	A	0
DX794	A	27.27
DX795	A	8.33
DX796	A	4.17
DX797	A	50
DX798	A	29.17
DX800	A	16.67
DX802	A	8.33
DX803	A	4.55
DX804	A	8.33
DX805	A	0
DX806	A	54.17
DX807	A	12.5
DX808	A	39.13
DX809	A	62.5
DX810	A	43.48
DX811	A	47.83
DX812	A	9.09
DX813	A	33.33
DX814	A	95.83
DX815	A	100
DX816	A	78.26
DX818	A	16.67
DX820	A	13.64
DX822	A	52.38
DX824	A	7.69
DX825	A	76.19
DX826	A	80.95
DX827	A	91.67
DX828	A	83.33
DX829	A	70
DX830	A	9.09
DX834	A	13.04
DX835	A	41.18

## Sheet: Table S7
Table S7. The primers used to amplify OsLSC6.
AA-4F	ccaccttctccttcctctcc
AA-5R	caccgaaatctcaccaagaa
